# Supplementary material for: The relationship between sleep quality, inappropriate medication use and frailty among older adults in aged care homes in Malaysia
Source: PLoS One. 2019 Oct 17;14(10):e0224122. doi: 10.1371/journal.pone.0224122 (PMC6797175; doi:10.1371/journal.pone.0224122)
Supplement: S1 Minimal anonymized data set — (XLSX) [file pone.0224122.s001.xlsx]

## Sheet: MAIN (2)
ID	Gender	Race	Age	Homes	Occupation	SIBLINGS	Marital Status	No. of Children	Education	Activity Level	Active	Alcohol	SMOKING	STICKS PER DAY	KATZ ADL	GFI Score	BP	PR	WT	AVG PIMs2	AVG STOPP	Polypharmacy
1	1	1	81	1	Factory Worker	2	0	0	1	1	2	0	1	1	0	0	131/67	64	72.9	0	0	0
2	1	1	69	1	Mechanic	0	0	0	1	2	4	0	1	1	0	3	140/73		69.1	0	0	0
3	1	1	77	1	Restaurant	2	0	0	2	2	3	0	1	1	0	1	151/80	62	62.7	0.166667	0.166667	1
4	2	1	77	1	Sewing	9	0	0	0	2	3	0	1	1	0	2	130/68	80	46.3	0	0	0
5	2	1	79	1	Sewing	3	1	0	1	3	5	0	1	1	0	1	135/58	79	35.6	0	0	0
6	1	1	98	1	Lorry Driver	7	0	0	0	3	5	1	4	2	0	6	128/65	63	71.3	0	0	1
7	2	1	77	1	Bussiness	6	2	3	2	3	5	0	1	1	0	4	122/60	49	83.5	0	0	1
8	1	1	71	1	Construction Site	4	0	0	0	2	2	0	1	1	0	1	152/82	52	86.2	0	0	1
9	1	1	73	2	Restaurant worker	3	0	0	0	3	4	0	1	1	0	3	118/66	60	50.6	0	0	0
10	2	1	68	2	Dishwasher	0	0	0	0	2	4	0	1	1	0	5	147/79	86	46	1	0	0
11	1	1	75	2	Restaurant	4	0	0	0	3	4	0	1	1	0	4	121/77	58	70.8	0	0	1
12	1	1	69	2	Bussiness	3	2	4	2	3	4	0	1	1	0	3	130/80	72	78.1	0	0	0
13	2	1	68	2	Restaurant Cook	5	2	3	0	3	5	0	1	1	0	3	122/84	103	50.4	0.666667	0.333333	0
14	2	1	61	2	Sales	6	0	0	0	2	3	0	1	1	0	5	113/73	79	48.3	1	1	0
15	2	1	78	2	Restaurant worker	0	1	1	0	2	3	0	1	1	0	4	131/75	85	56.5	0	0	1
16	1	1	65	2	Lorry Driver	2	0	0	0	2	3	0	1	1	0	5	155/112	78.3	98	1	0.5	0
17	1	1	80	2	Tour Guide	5	1	2	2	2	3	0	2	1	0	1	157/81	62	82.1	0	0	0
18	1	1	70	2	Driver	0	0	0	0	3	3	0	1	1	0	6	130/78	87	67	1	0.666667	0
19	1	1	67	2	Dishwasher	0	0	0	0	3	4	1	2	1	0	8	143/90	102		0	0	0
20	2	1	61	2	Office Worker	3	0	0	1	3	4	0	1	1	0	10	92/66	77	72	0	0	1
21	2	1	84	2	Sewing	4	0	0	0	3	4	1	1	1	0	5				0	0.2	1
22	1	1	64	2		0	0	0	0	3	4	1	1	1	0	4	143/79	103		0.2	0.2	1
23	2	1	81	2	Restaurant worker	8	0	0	0	3	4	0	1	1	0	3	117/60	83	50	0	0	0
24	2	1	75	2						3	3	0	1	1	0	6	123/74	88	64	0	0	1
25	1	1	78	2	Lorry Driver	5	0	0	1	3	4	1	2	1	0	4				0	0	1
26	1	1	75	2	Electrcian	7	1	0	2	3	4	1	2	1	0	7	140/93	92	65	0.25	0.5	0
27	2	1	71	2						3	4	0	1	1	0	6	127/49	73		0	0	0
28	1	1	66	2	Driver	3	1	0	1	3	5	0	2	1	0	5	104/64	86	66.2	1	1	0
29	2	1	74	2	Sewing	3	0	0	0	3	5	1	1	1	0	3	122/58	97		1	0	0
30	2	1	78	2	Factory Worker	6	1	0	1	3	5	0	1	1	0	6	127/51	98	61	0	0	0
31	2	1	83	2	Housewife	0	0	0	1	2	3	0	1	1	0	5	149/65	72	71.5	0	0	0
32	1	1	70	2		0	0	0	1	3	5	0	2	1	0	7	130/74	82	74	0.5	0.75	1
33	2	1	87	2						3	5	0	1	1	4	6	111/62	87	65	1	1	0
34	2	1	75	2		3	1	0	1	3	5	1	1	1	2	4				0	0	0
35	2	1	87	2	Bussiness	0	0	0	1	3	3	0	1	1	3	4	143/64	50	62	0	0	0
36	2	1	64	2	Sewing	2	0	0	1	3	3	0	1	1	0	5	169/60	80	70	0	0	1
37	2	1	64	2	Hawker				1	1	5	0	1	1	0	4	113/50	85	76	0.333333	0.333333	0
38	2	1	71	2					1	3	5	0	1	1	2	5	144/72	78	68	0.333333	0.333333	0
39	2	1	78	2	Sales	3	0	0	1	3	5	0	1	1	3	8	121/65	79		0.142857	0.142857	1
40	1	1	80	2	Security	2	0	0	1	3	5	0	2	1	3	7	141/60	89	56	0.166667	0.166667	1
41	1	1	85	2	Sales	3	0	0	0	3	5	0	1	1	4	8	123/94	86	72	0	0	0
42	1	1	91	3	Sewing	3	1	2	1	3	3	0	1	1	0	1	117/59	77		0	0	0
43	2	1	88	3		3	1	2	1	3	4	0	1	1	0	2	153/82	79	41.8	0.25	0.25	0
44	1	1	74	3	Housewife	4	1	2	1	3	5	0	1	1	0	6	133/71	91	76.5	0.142857	0.285714	1
45	2	1	74	3	Volunteer	8	1	5	0	3	4	0	1	1	0	0	90/53	67	44.7	0	0	0
46	1	1	61	3	Security	2	0	0	1	2	3	0	1	1	0	4	114/73	89		0	0	1
47	1	1	60	3	Shoe designer	3	1	3	0	2	3	0	1	1	0	4	143/79	71	44	0	0	0
48	1	1	73	3	Office Worker	2	0	0	0	2	3	0	1	1	0	4	129/75	76	57.8	0	0	0
49	2	1	82	3					0	3	4	0	1	1	0	1	125/73	63	43.9	0.25	0.25	0
50	1	1	76	3	Sales				1	3	5	0	1	1	0	4	143/84	70	67.4	0.25	0.25	0
51	2	1	73	3	Business	3	0	2	1	3	5	0	1	1	0	4				0	0	0
52	2	1	78	4		2	1	3	1	3	5	0	1	1	6	6	113/90	80	34	0	0	0
53	2	1	66	4			1	3	1	3	4	1	1	1	6	6	168/84	80	38	0.142857	0.142857	1
54	2	1	85	4	Sales	3	1	0	1	3	5	0	1	1	6	4	149/69	107		0	2	0
55	2	1	84	4		5	1	2	0	3	5	0	1	1	6	13	136/65	75	31.6	1	0	0
56	2	1	69	4		1	1	0	1	3	5	0	1	1	3	6	162/70	57		0.2	0.6	1
57	2	1	84	4		2	1	1	1	3	5	0	1	2	6	7	132/72	94		0.2	0.4	1
58	2	1	76	4			1	1	1	3	4	0	1	1	5	5	137/80	81		1	0	0
59	2	1	78	4	Dishwasher	4	1	2	1	3	5	0	1	1	5	7	98/36	62	46	0.4	0.6	1
60	2	1	76	4	Sewing	5	1	2	1	3	5	0	2	1	5	9	126/61	93		0.5	0.5	0
61	2	1	93	4			1	1	0	3	5	0	1	1	6	7	132/72	72	52.5	0.2	0.2	1
62	2	1	76	4			1	3	0	3	5	0	1	1	6	10	116/75	74	36.3	0.5	0.5	0
63	1	1	74	4		4	1	4	0	3	5	0	1	1	6	9	159/95	85	68.9	0.125	0.375	1
64	1	1	85	4	Salesman	4	1	1	1	3	5	0	1	1	6	12	132/72	111	48.9	0.2	0.5	1
65	2	1	76	4	Salesman	0	1	0	0	3	5	0	1	1	6	8	134/68	90		0	0	0
66	2	1	86	5	Sewing	5	0	0	1	3	4	0	1	1	0	2	99/63	85	44.6	0	0	0
67	2	1	74	5	Business		1	0	1	3	5	0	1	1	0	8	102/57	86	65.5	0	0	1
68	2	1	85	5			0		0	3	5	0	2	2	0	6	149/96	86	135	0	0	0
69	2	1	94	5			0	0	1	2	3	0	1	1	0	1	140/68	74	57.5	0	0	0
70	1	1	73	5	Business	3	0	0	1	1	2	0	2	1	0	0	133/81	75	61.3	0	0	1
71	1	1	76	5	Business	3	1	0	0	3	4	0	2	2	0	0	155/74	63	49.1	0	0	0
72	1	1	73	5	Factory Worker		1	3	0	3	5	0	4	3	0	5	151/82	96	63	0	0	1
73	2	1	71	5	Shop Keeper				0	3	5	0	1	1	0	6	140/80	68	54	0	0	0
74	2	1	67	5					0	3	5	0	2	1	0	6	131/85	85	52	0	0	0
75	2	1	75	5	Sewing	3	1	0	1	2	2	0	1	1	0	4	151/70	80		0.5	0	0
76	2	1	67	5	Factory Worker		0	0	0	2	3	0	1	1	0	1	110/62	89	56.4	0	0	0
77	2	1	81	5			0	0	0	2	3	0	1	1	0	5	132/72	86		0	0	0
78	1	1	77	5			1	0	0	2	3	0	1	1	0	4	135/75	64	61	0.5	0	0
79	1	1	70	5			1	0	1	2	1	0	1	1	0	3	140/70	78		0	0	0
80	1	1	81	5	Carpenter	5	1	3	1	2	3	0	1	1	0	6	110/77	89	57.5	0	0	0
81	1	1	63	5	Business	3	0	0	1	3	3	0	1	1	0	3	151/70	78		0	0	0
82	1	1	66	5	Worker	8	0	0	0	3	5	0	1	1	0	4	142/79	79		0	0	0
83	1	1	65	5		3	0	0	0	3	5	0	4	2	0	3	122/73	77	50	0	0	1
84	1	1	69	5					0	3	4	0	2	1	0	2	140/105	73	87.7	0	0	0
85	1	1	84	5	English Teacher	0	0	0	2	2	3	0	1	1	0	0	139/79	70	53.2	0	0	0
86	2	1	61	6		4	0	0	0	2	5	0	1	1	0	4	120/77	98	65.4	0.75	0.5	0
87	1	1	61	6					0	2	3	0	2	1	0	1	96/71	85	65	0.2	0.4	1
88	2	2	60	6	Sewing	0	1	1	1	3	5	0	1	1	0	5	122/92	89	73.8	0	0	0
89	1	2	59	6	Factory Worker				0	2	3	0	1	1	0	1	117/78	94	56.3	0.5	0.5	0
90	2	1	86	6	Shop Keeper		1	1	0	3	5	0	1	1	0	5	125/65	80	50.3	0.125	0.125	0
91	1	2	73	6	Salesman	1	0	0	0	2	5	0	2	1	0	4	129/79	84		0	0	1
92	1	1	61	6	Salesman	0	0	0	1	2	2	0	4	2	0	1	126/75	79	95.9	0.5	0.5	0
93	2	1	64	7	Worker	0	0	0	0	3	5	0	1	1	0	8	97/75	113	83	0.142857	0.285714	1
94	1	1	63	7		0	0	0	3	3	5	0	4	2	0	4	163/78	87	30	0	0	1
95	1	1	59	7						3	5	0	4	4	0	6	130/83	101	43.8	0.5	0.5	0
96	2	1	70	7	Worker	1	0	0	0	3	5	0	1	1	0	12	141/98	78	48	0.25	0.25	0
97	1	1	84	7	Restaurant	3	0	0	0	3	5	0	1	1	0	0	148/82	110	40.9	1	0.25	0
98	1	1	59	7		2	0	0	1	3	5	0	1	1	0	8	103/81	105	58.3	0	0	1
99	1	1	64	7	Hawker	1	1	3	1	3	5	0	2	1	4	6	114/70	63	46	0	0	0
100	1	1	64	7	Foreman	2	0	0	1	2	4	0	2	3	4	6	182/105	82		0	0	0
101	1	1	62	7	Salesman	5	0	0	0	3	5	0	1	1	0	2	157/105	84	66.7	0	0.25	0
102	1	1	67	7	Construction Site	3	1	0	1	3	5	0	2	1	3	6	114/76	69	55.9	0.25	0.25	0
103	1	1	78	7	Construction Site	1	0	0	1	3	5	0	1	1	0	6	153/74	74	70.8	0	0	0
104	2	1	71	7	Dishwasher		0	0	0	3	5	0	1	1	4	7	151/62	66	48	0	0	0
105	1	1	78	7	Cook	2	1	0	0	3	5	0	1	1	5	5	114/73	78	58	0	0	0
106	2	1	69	7	Dishwasher	2	0	0	0	3	5	0	1	1	5	10	127/68	109	48	0	0	0
107	1	1	71	7					0	3	5	0	4	3	6	6	154/82	119	64	0.428571	0.142857	1
108	2	1	83	8	Bussiness	0	1	3	1	3	5	0	1	1	0	2	131/78	90	53	0	0	1
109	1	1	95	8	Office Worker	1	1	3	1	3	5	0	1	1	6	6	119/67	73		0	0	0
110	2	1	93	8	Housewife	2	1	3	1	3	5	0	1	1	6	7	104/70	81		0.25	0.25	0
111	1	1	85	8	Engineer	1	1	0	3	2	5	0	1	1	0	5	128/73	70	53	0	0.166667	1
112	2	1	82	8		2	1	2	0	2	5	0	1	1	0	0	141/91	79		0	0	0
113	2	1	84	8		5	1	2	0	3	5	0	1	2	5	8	118/73	100	54	0	0	0
114	1	1	72	9	Restaurant	3	1	2	0	3	5	0	1	1	0	7	130/83	76		0.142857	0.142857	1
115	1	1	75	9		2	1	0	0	3	5	0	1	2	0	5	115/83	78	55	0	0	0
116	1	1	80	9		3	0	0	0	3	5	0	1	1	0	6	134/63	55	70	0	0	1
117	2	1	84	9	Housewife		1	1	1	3	5	0	1	1	0	2	158/87	72	70.6	0	0	0
118	2	1	75	9	cook	4	0	0	1	3	5	0	1	1	0	1	115/70	66	59	0	0	0
119	2	1	76	9	Kitchen	3	1	0	1	3	5	0	1	1	0	7	153/92	59	38	0	0	0
120	1	1	77	9		5			0	3	5	0	1	1	0	5	136/69	89	63	0	0.333333	0
121	2	1	80	9	Restaurant	8	0	0	0	3	5	0	2	1	0	8	149/75	79		0.428571	3	1
122	1	1	76	9	Carpenter	5	0	0	0	3	5	0	1	1	0	2	155/86	84	56	0	0	0
123	2	1	72	9	Housewife	7	0	0	0	3	5	0	1	1	0	6	134/84	87	61	0	0.2	1
124	1	1	75	9		5	1	3	0	3	5	0	1	1	0	5	102/70	85		0	0	0
125	1	1	85	9		4	0	0	0	3	5	0	1	1	0	1	170/91	51		0	0.25	0
126	2	1	75	9	Housewife	6	1	6	0	3	5	0	1	1	0	5	121/70	85	45	0	0	1
127	1	1	73	9	Salesman	5	0	0	0	3	5	0	1	1	0	4	156/86	72		0	1	0
128	1	1	66	9	Factory Worker					3	5	0	1	1	0	5	125/70	78	55	0.25	0.25	0
129	1	1	84	9	Factory Worker	5	0	0	1	3	5	0	1	1	0	4	112/65	109	76.2	0	0	1
130	1	1	69	10	Wall Painter	1	0	0	0	1	1	0	1	1	0	5	159/84	84	54	0	0	0
131	1	1	86	10	Factory Worker	2	0	0	1	3	5	0	1	1	0	5	153/91	77		0	0	0
132	1	1	75	10	Salesman	1	0	0	0	2	1	0	2	1	0	1	131/72	88	47	0	0	0
133	2	1	61	10	Sewing	1	0	0	0	2	4	0	1	1	0	0	131/80	92	67	0	0	0
134	2	1	79	10	Shop Keeper	3	0	0	1	2	1	0	1	1	0	6	122/77	103	32	0	0	0
135	2	1	74	10	Construction Site	3	0	0	1	3	5	0	1	1	0	7	141/90	73		0	0	0
136	2	1	72	10		6				3	5	0	1	1	0	5	112/80	54	55.6	0	0	0
137	2	1	68	10						1	1	0	1	1	0	2	141/78	84	77	0	0	0
138	1	1	63	10	Carpenter	7	0	0	0	3	5	0	1	1	0	1	131/80	78	85	0	0	0
139	2	1	80	10	Sewing	3	0	0	1	3	5	0	1	1	0	8	141/78	89	63	0	0	1
140	2	1	79	10	Shop Keeper	3	0	0	0	3	5	0	1	1	2	9	135/65	76	68	0	0	0
141	1	1	68	10	Sailor	5	0	0	0	3	5	0	1	1	0	5	114/82	56	53	0	0	0
142	1	1	72	10	Cook	4	0	0	0	2	2	0	1	1	0	3	141/80	79	62	0	0	0
143	1	1	63	10	Hawker	1	0	0	0	2	2	0	2	1	0	0	131/70	89		0	0	0
144	2	1	81	10	Salesman	4	0	0	0	3	5	0	1	1	0	1	137/83	77	67	0	0	0
145	1	1	73	10	Salesman	9	0	0	1	3	5	0	1	1	0	2	135/75	67	57.4	0	0	0
146	1	1	82	10	Office Worker	1	0	0	1	1	1	0	1	1	0	2	129/81	79	64	0	0	0
147	1	1	68	10		4	0	0	0	3	5	0	1	1	0	4	133/76	79	73	0	0	0
148	1	1	79	10		1	0	0	0	2	5	0	1	1	0	0	127/65	54		0	0	1
149	2	1	79	10	Kitchen	4	0	0	0	3	5	0	1	1	0	5	1221/81	56		0	0	0
150	2	1	72	10	Dishwasher	3	0	0	0	1	1	0	1	1	0	7	123/75	53	63	0	0	0
151	1	1	65	10	Hawker	1	0	0	0	3	5	0	1	1	0	1	113/80	82	70	0.333333	0.333333	0

## Sheet: Med 
ID	Medication	PIMs	AV. PIMs	STOPP	AV STOPP	Med. Condition	Indications(3)	Effectiveness(3)	DOSAGE (2)	Directions(2)	DDI(2)	Drug-Disease Interactions (2)	Practical (1)	Duplications (1)	Durations(1)	Cheap Alternatives (1)	TOTAL MAI	AV MAI	Polypharmacy	anticholinergic yes/no	anticholinergic burden score	total anticholinergic burden score
1	T. Perindopril 2 mg OD	0		0		HTN	0	0	0	0	0	2	0	0	0	0	2			0	0
	T. Gemfibrozil 300mg ON	0		0		Dyslipidemia	0	0	2	2	2	2	2	0	0	1	7			0	0
	T. Felodipine 5mg OD	0	0	0	0		0	0	0	0	0	0	0	0	0	1	1	0.181818	0
2	T. Lasix 20mg OD	0		0		HF	0	0	0	0	2	0	0	0	0	0	2			1	1
	T. Aspirin 25mg OD	0		0		HTN	0	3	2	0	0	0	1	0	0	0	1			0	0
	T. Simvastatin 20mg ON	0		0		Dyslipidemia	0	0	0	0	0	2	0	0	0	0	2			0	0
	T. Perindopril 6mg OD	0	0	0	0		0	0	0	0	2	0	0	0	0	0	2	1.75	0	0	0	1
3	T. Metformin 500mg BD	0		0		DM	0	0	0	0	2	0	0	0	0	0	2			0	0
	T. Perindopril 8mg OD	0		0		HTN	0	3	0	0	2	0	0	0	0	0	5			0	0
	T. Atenolol 100mg OD	0		0		BPH	0	0	0	0	2	0	0	1	0	0	3			1	1
	T. Amlodipine 10mg OD	0		0		Dyslipidemia	0	3	0	0	2	0	0	0	0	0	5			0	0
	T. Simvastatin 20mg ON	0		0		HF	0	0	0	0	2	0	0	0	0	0	2			0	0
	T. Prazosin 1mg ON	1	0.166667	1	0.166667		3	0	0	0	0	2	1	0	0	0	6	3.83333	1	0	0	1
4	T. Amlodipine 7.5mg OD	0		0		HTN	0	0	0	0	2	0	0	0	0	1	3			0	0
	T. Perindopril 8mg OD	0		0		Dyslipidemia	0	0	0	0	0	0	0	0	0	0	0			0	0
	T. Simvastatin 20mg ON	0	0	0	0		0	0	0	0	2	0	0	0	0	0	2	1.66667	0	0	0	0
5	T. Amlodipine 5mg OD	0	0	0	0	HTN	0	0	0	0	0	0	0	0	0	0	0	0	0	0	0	0
6	T. Metformin 500mg BD	0		0		DM	0	0	0	0	2	0	0	0	0	0	2			0	0
	T. Amlodipine 10mg OD	0		0		HTN	0	0	0	0	2	0	0	0	0	0	2			0	0
	T. Perindopril 8mg OD	0		0		HF	0	0	0	0	2	0	0	0	0	1	3			0	0
	T. Atenolol 100mg OD	0		0		Dyslipidemia	0	0	0	0	2	0	0	0	0	0	2			1	1
	T. Simvastatin 20mg ON	0	0	0	0		0	0	0	0	2	0	0	0	0	0	2	2.2	1	0	0	1
7	T. Trimetazidine 20mg TDS	0		0		Angina Pectoris	0	0	0	0	0	0	0	0	0	0	0			0	0
	T. Slow K 600mg OD	0		0		HTN	0	0	0	0	2	2	1	0	0	1	6			0	0
	T. Aspirin 75mg OD	0		0		Odema	0	0	0	0	2	2	1	0	0	1	6			0	0
	T. Perindopril 4mg OD	0		0		COPD	0	0	0	0	2	2	1	0	0	1	6			0	0
	T. Frusemide 40mg OD	0		0		Dyslipidemia	0	0	0	0	2	2	1	0	0	0	5			1	1
	MDL Salbutamol 100mcg PRN	0		0			0	0	0	0	2	0	0	0	0	0	2			0	0
	MDL Beclomethasone 100mcg TDS	0		0			0	0	0	0	0	0	0	0	0	0	0			0	0
	T. Simvastatin 20mg ON	0	0	0	0		0	0	0	0	2	0	0	0	0	0	2	3.375	1	0	0	1
8	T. Atenolol 25mg OD	0		0		HTN	0	0	0	0	2	0	0	0	0	0	2			1	1
	T. Metformin 250mg BD	0		0		DM	0	0	0	0	2	0	0	0	0	0	2			0	0
	T. Amlodipine 10mg OD	0		0		Odema	0	0	0	0	2	0	0	0	0	0	2			0	0
	T. Hydrochlorothiazide 25mg OD	0		0		COPD	0	0	0	0	2	0	0	0	0	0	2			1	1
	MDI Berodual (Ipratopium Br 250mcg & fenoterol HBr 500mcg	0		0			0	0	0	2	2	0	0	0	0	1	5			0	0
	T. Cetrizine 10mg PRN	0	0	0	0		0	0	0	0	0	0	0	0	0	0	0	2.16667	1	1	1	3
9	T. Enalapril 10mg OD	0		0		HTN	0	0	0	0	0	0	0	0	0	0	0			0	0
	T. Amlodipine 10mg OD	0		0		Dyslipidemia	0	0	0	0	2	0	0	0	0	0	2			0	0
	T. Simvastatin 20mg ON	0	0	0	0	HF	0	0	0	0	2	0	0	0	0	0	2	1.33333	0	0	0	0
10	T. Metformin 500mg 2 tab BD	1		0		DM	0	0	0	0	0	0	0	0	0	0	0			0	0
	T. Simvastatin 40mg ON	1	1	0	0	Dyslipidemia	0	3	0	0	0	0	0	0	0	0	3	1.5	0	0	0	0
11	T. Metformin 500mg half tab BD	0		0		DM	0	3	2	0	2	0	1	0	0	0	8			0	0
	T. Frusemide 40mg OD	0		0		HTN	0	0	0	0	2	0	0	0	0	0	2			1	1
	T. Potassium Chloride 600mg SR OD	0		0		HF	0	0	0	0	2	0	0	0	0	0	2			0	0
	T. Atenolol 100mg OD	0		0		Dyslipidemia	0	0	0	0	2	0	0	0	0	0	2			1	1
	T. Simvastatin 20mg ON	0	0	0	0		0	0	0	0	0	0	0	0	0	0	0	2.8	1	0	0	2
12	T. Simvastatin 10mg ON	0		0		Dyslipidemia	0	0	0	0	2	0	0	0	0	0	2			0	0
	T. Amlodipine 5mg OD	0		0		HTN	0	0	0	0	2	0	0	0	0	0	2			0	0
	T. Metformin 500mg BD	0	0	0	0	DM	0	0	0	0	2	0	0	0	0	0	2	2	0	0	0	0
13	T. Perindopril 4mg BD	0		0		Dyslipidemia	0	0	0	0	2	0	0	0	0	0	2			0	0
	Insulin TDS	1		1		Insulin	0	0	0	0	2	0	0	0	0	0	2			0	0
	T. Simvastatin 20mg ON	1	0.666667	0	0.333333	HTN	0	0	0	0	0	0	0	0	0	0	0	1.33333	0	0	0	0
14	T. Risperidone 2.5mg every 2 w	1	1	1	1	Bipolar	0	0	0	2	0	0	1	0	1	1	5	5		1	3	3
15	T. Metformin 500mg 1/2 BD	0		0		DM	0	0	2	0	2	0	1	0	0	0	5		0	0	0
	T. Amlodipine 5mg OD	0		0		HTN	0	0	0	0	2	0	0	0	0	0	2			0	0
	T. Potassium Chloride 600mg SR OD	0		0		HF	0	0	0	0	2	0	0	0	0	0	2			0	0
	T. Enalapril 10mg OD	0		0		Dyslipidemia	0	0	0	0	2	0	0	0	0	0	2			0	0
	T. Simvastatin 20mg ON	0	0	0	0		0	0	0	0	2	0	0	0	0	0	2	2.6	1	0	0
16	T. Risperidone 2mg TDS	1		0		Psychotic	0	0	0	0	2	0	0	0	0	0	2			1	1
	T. Trihexyphenidyl 2mg ON	1	1	1	0.5	Parkinson	0	3	0	0	2	0	1	0	0	1	7	4.5	0	1	3	4
17	T. Metformin 500mg BD	0		0		DM	0	0	0	0	2	0	0	0	0	0	2			0	0
	T. Amlodipine 5mg OD	0	0	0	0	HTN	0	3	0	0	2	0	0	0	0	1	6	4	0	0	0	0
18	T. Aspirin 50mg ON	1		0		Parkinson	0	0	2	2	0	0	1	0	0	0	5			0	0
	T. Trihexyphenidyl 2mg ON	1		1		Psychotic	0	0	0	2	2	0	1	0	0	1	6			1	3
	T. Haloperidol 5mg ON	1	1	1	0.666667		0	0	0	2	2	0	1	0	0	0	5	5.33333	0	1	1	4
19	T. Metformin 500mg BD	0		0		DM	0	0	0	0	2	0	0	0	0	0	2			0	0
	T. Amlodipine 10mg OD	0		0		HTN	0	3	0	0	2	0	0	0	0	0	5			0	0
	T. Betolac 50mg BD	0		0		HF	0	3	0	0	2	0	0	0	0	0	5		0	1	1	1
	T. Perindopril 6mg OD	0	0	0	0		0	3	0	0	2	0	0	0	0	0	5	4.25		0	0
20	T. Simvastatin 20mg ON	0		0		Dyslipidemia	0	0	0	0	2	0	0	0	0	0	2			0	0
	T. Amlodipine 5mg OD	0		0		HTN	0	0	0	0	2	0	0	0	0	0	2			0	0
	T. Metformin 250mg BD	0		0		DM	0	0	2	0	2	0	1	0	0	0	5			0	0
	T. Aspirin 75mg OD	0		0		HF	0	0	0	0	0	0	0	0	0	0	0			0	0
	T. Hydrochlorothiazide 50mg OD	0	0	0	0		0	0	0	0	2	0	0	0	0	0	2	2.2	1	1	1	1
21	T. Aspirin 100mg OD	0		0		Dyslipidemia	0	0	0	0	2	0	0	0	0	0	2			0	0
	T. Glibenclamde 5mg OD	0		1		DM	0	0	0	0	2	0	0	0	0	0	2			0	0
	T. Simvastatin 40mg ON	0		0		HF	0	0	0	0	2	0	0	0	0	0	2			0	0
	T. Metoprolol 100mg BD	0		0		HTN	0	0	0	0	2	0	0	0	0	0	2		1	1	1
	T. Metformin 500mg BD	0	0	0	0.2		0	0	0	0	0	0	0	0	0	0	0	1.6		0	0	1
22	T. Amlodipine 5mg OD	0		0		HTN	0	0	0	0	2	0	0	0	0	0	2			0	0
	T. Simvastatin 20mg ON	0		0		DM	0	0	0	0	2	0	0	0	0	0	2			0	0
	T. Metformin 1mg BD	0		0		Dyslipidemia	0	0	0	0	2	0	0	0	0	0	2			0	0
	T. Diamicron 40mg BD	0		0			0	0	0	0	2	0	0	0	0	0	2			0	0
	T. Omeprzole 40mg od	1	0.2	1	0.2		0	0	0	0	2	0	0	0	1	1	4	2.4	1	0	0	0
23	T. Betolac 100mg BD	0		0		HF	0	0	0	0	2	0	0	0	0	0	2			1	1
	T. Amlodipine 1mg OD	0	0	0	0	HTN	0	0	2	2	2	0	1	0	0	0	7	1.27273	0	0	0	1
24	T. Slow K 600mg ON	0		0		Dyslipidemia	0	0	0	0	2	0	0	0	0	0	2			0	0
	T. Simvastatin 20mg ON	0		0		HF	0	0	0	0	2	0	0	0	0	0	2			0	0
	T. Metformin 20mg	0		0		HTN	0	0	2	2	2	0	1	0	0	0	7			0	0
	T. Lasix 40mg OD	0		0		DM	0	0	0	0	2	0	0	0	0	0	2			1	1
	T. Atenolol 100mg OD	0	0	0	0		0	0	0	0	2	0	0	0	0	0	2	3	1	1	1	2
25	T. Finasteride 5mg OD	0		0		BPH	0	0	0	0	2	0	0	0	0	0	2			0	0
	Syr. Lactulose 15ml PRN	0		0		DM	0	0	0	0	0	0	0	0	0	0	0			0	0
	T. Diamicron 60mg BD	0		0		Glaucoma	0	0	0	0	0	0	0	0	0	0	0			0	0
	T. Metformin 500mg BD	0		0		Hyperthyroidism	0	0	0	0	2	0	0	0	0	0	2			0	0
	Timolol BD	0		0		HF	0	0	0	0	0	0	0	0	0	0	0		1	0	0	0
	Artificial tear QID	0		0			0	0	0	0	0	0	0	0	0	0	0			0	0
	T. Fluconazole 100mg OD	0		0			0	0	0	0	2	0	0	0	0	0	2			0	0
	T. Propanolol 20mg BD	0		0			0	0	0	0	0	0	0	0	0	0	0			0	0
	T. Carbimazole 5mg OD	0	0	0	0		0	0	0	0	0	0	0	0	0	0	0	0.666667		0	0
26	T. Aspirin 100mg OD	0		0		Dyslipidemia	0	0	0	0	2	0	0	0	0	0	2			0	0
	T. Simvastatin 40mg ON	0		0		BPH	0	0	0	0	2	0	0	0	0	0	2			0	0
	T. Hytrin 4mg ON	1		1		Gout	0	0	0	0	0	2	0	0	0	1	3			0	0
	T. Colchicine TDS	0	0.25	1	0.5		0	0	0	0	2	0	0	0	0	1	3	2.5	0	1	1	1
27	T. Perindopril 8g OD	0		0		HTN	0	0	0	0	0	0	0	0	0	0	0		0	0	0	0
	T. Rocaltriol 0.25mg OD	0	0	0	0	Oestroporosis	0	0	0	0	0	0	0	0	0	0	0	0		0	0
28	T. Chlopromazine 200mg OD	1		1		Psychotic	0	0	0	0	2	2	0	0	0	0	4			1	3
	T. Fluvoxamine 50mg ON	1	1	1	1		0	0	0	0	2	2	0	0	0	0	4	4		1	1	4
29	T. Simvastatin 10mg ON	1	1	0	0	Dyslipidemia	0	0	0	0	0	0	0	0	0	0	0	0	0	0	0	0
30	T. Amlodipine 5mg OD	0		0		HTN	0	0	0	0	2	0	0	0	0	0	2			0	0
	T. Diamicron 40mg OD	0		0		DM	0	0	0	0	2	0	0	0	0	0	2			0	0
	T. Metformin 500mg BD	0		0		Dyslipidemia	0	0	0	0	2	0	0	0	0	0	2			0	0
	T. Simvastatin 10mg ON	0	0	0	0		0	0	0	0	2	0	0	0	0	0	2	0.363636	0	0	0
31	T. Metformin 1g BD	0		0		DM	0	0	0	0	0	2	0	0	0	0	2		0	0	0	0
	T. Aspirin 100mg OD	0	0	0	0	CVD	0	0	0	0	0	2	0	0	0	0	2	2		0	0
32	T. Aspirin 300mg 1/4 OD	0		0		BPH	0	0	0	0	2	0	0	0	0	0	2			0	0
	T. Finasteride 5mg OD	0		1		Psychotic	0	0	0	0	0	0	0	1	0	1	2			0	0
	T. Doxazosin 4mg ON	1		1		CVD	0	0	0	0	2	0	0	1	0	1	4			0	0
	T. Escitalopram 10mg OD	1	0.5	1	0.75		0	0	0	0	2	0	0	0	0	0	2	2	1	0	0	0
33	T. Madopnar (Levodopa 200mg & Benserazide 50mg)	1	1	1	1	Parkinson	0	0	0	0	0	0	0	0	0	1	1	1	0	0	0
34	T. Donepezil 5mg 2tab OM	0		0		Alzheimer's	3	0	0	0	0	0	0	0	0	0	3			0	0
	T. Alendronate 70mg	0	0	0	0	Osteoporosis	3	0	0	0	0	0	0	0	0	0	3	3	0	0	0	0
35	T. Zincofer 1/1	0		0		HTN	3	3	0	0	0	0	1	0	0	0	7			0	0
	T. Perindopril 4mg OD	0		0		Dyslipidemia	0	0	0	0	0	0	0	0	0	0	0			0	0
	T. Simvastatin 10mg ON	0	0	0	0		0	0	0	0	0	0	0	0	0	0	0	2.33333	0	0	0	0
36	T. Amlodipine 5mg OD	0		0		HTN	0	3	0	0	2	0	0	0	0	0	5			0	0
	T. Metformin 500mg BD	0		0		DM	0	0	0	2	2	0	0	0	0	0	4			0	0
	T. Gliclazide 30mg OD	0		0		HF	0	0	0	0	2	0	0	0	0	0	2			0	0
	T. Atenolol 100mg 1/2 OD	0		0		Hypothyroidism	0	0	0	0	2	0	0	0	0	0	2			1	1
	T. Thyroxine 100mg 1/4 OD	0		0		Dyslipidemia	0	0	0	0	2	0	0	0	0	0	2			0	0
	T. Simvastatin 10mg ON	0	0	0	0		0	0	0	0	2	0	0	0	0	0	2	2.83333	1	0	0	1
37	T. Glyprin (Aspirin 100mg ; glycine 45mg) OD	0		0		Dyslipidemia	0	0	0	0	0	0	0	0	0	1	1			0	0
	T. Simvastatin 40mg ON	0		0		CVD	0	0	0	0	0	0	0	0	0	0	0		0	0	0	0
	T. Omeprzole 20mg OD	1	0.333333	1	0.333333		0	0	0	0	0	0	1	0	1	0	2	2.83333		0	0
38	T. Prazosin 1mg 2tab BD	1		1		BPH	0	0	0	0	2	2	0	0	0	1	5			0	0
	T. Amlodipine 10mg OD	0		0		HTN	0	0	0	0	2	0	0	0	0	0	2			0	0
	T. Simvastatin 10mg ON	0	0.333333	0	0.333333	Dyslipidemia	0	0	0	0	2	0	0	0	0	0	2	3	0	0	0
39	T. Omeprazole 20mg OD	1		1		DM	3	3	0	2	2	0	1	0	1	1	13			0	0
	T. Frusemide 40mg OD	0		0		HTN	0	0	0	0	2	0	0	0	0	0	2			1	1
	T. Sitagliptin 50mg OD	0		0		Dyslipidemia	0	0	0	0	0	0	0	0	0	1	1			0	0
	T. Losartan 50mg OD	0		0		HF	0	0	0	0	0	0	0	0	0	1	1			0	0
	T. Simvastatin 40mg ON	0		0			0	0	0	0	2	0	0	0	0	0	2			0	0
	T. Amlodipine 10mg OD	0		0			0	0	0	0	2	0	0	0	0	0	2			0	0
	Vitamin B complex	0	0.142857	0	0.142857		3	0	0	2	0	0	0	0	0	0	5	3.71429	1	0	0	1
40	T. Gemfibrozil 300mg BD	0		0		Dyslipidemia	0	0	0	0	2	0	1	1	0	1	5			0	0
	T. Bisprolol Fumarate 2,mg 1&1/2 OD	0		0		HF	0	0	0	0	2	0	0	0	0	0	2			0	0
	T. Losartan 50mg OD	0		0		HTN	0	3	0	0	2	0	0	0	0	0	5			0	0
	T. Amlodipine 10mg OD	0		0			0	3	0	0	2	0	0	0	0	0	5			0	0
	T. Aspirin 300mg 1/2 OD	1		1			0	0	0	0	2	0	0	0	0	0	2			0	0
	T. Simvastatin 40mg ON	0	0.166667	0	0.166667		0	0	0	0	2	0	0	1	0	0	3	3.66667	1	0	0	0
41	T. Metformin 500mg 1/2 BD	0		0		Dyslipidemia	0	0	2	0	2	0	1	0	0	0	5			0	0
	T. Amlodipine 10mg OD	0		0		HTN	0	0	0	0	2	0	0	0	0	0	2			0	0
	T. Perindopril 4mg OD	0		0		DM	0	0	0	0	0	0	0	0	0	0	0			0	0
	T. Simvastatin 20mg ON	0	0	0	0		0	0	0	0	2	0	0	0	0	0	2	2.25		0	0
42	T. Tarazosin mg OD	1		1		BPH	0	0	0	0	0	0	0	1	0	0	1	1		0	0	0
43	T. Phenytoin sodium 100mg tds	1		1		Seizure	3	3	2	2	2	2	1	0	0	0	15			0	0
	T. Irbesartan 300mg OD	0		0		HTN	0	0	0	0	2	0	0	0	0	0	2			0	0
	T. Simvastatin 20mg ON	0		0		Dyslipidemia	0	0	0	0	2	0	0	0	0	0	2		0	0	0	0
	T. Aspiirin 75mg OD	0	0.25	0	0.25		0	0	0	0	2	0	0	0	0	0	2	5.25		0	0
44	T. Omeprazole 20mg OD	1		1		HF	0	0	0	0	2	2	1	0	1	0	6			0	0
	T.Carvedilol 6.25mg 1/2 tab BD	0		0		Dyslipidemia	0	0	0	0	2	0	0	0	0	0	2			0	0
	T. Potassium Chloride 600mg 2tab OD	0		0			0	0	0	0	2	0	0	0	0	0	2			0	0
	T. Aspirin 100mg OD	0		0			0	0	0	0	2	0	0	1	0	0	3			0	0
	T. Atorvastatin 20mg ON	0		0			0	0	0	0	2	0	0	0	0	0	2		1	0	0	1
	T. Frusemide 40mg OD	0		0			0	0	0	0	2	2	0	0	0	0	4			1	1
	T. Clopidogrel 25mg OD	0	0.142857	1	0.285714		0	0	0	0	2	2	1	1	0	0	6	3.57143		0	0
45	T. Alendronate 70mg/ cholecalciferol 140mg Once W	0	0	0	0	Osteoporosis	0	0	0	0	0	0	0	0	0	0	0	0	0	0	0
46	Insulin Mixtard 18unit	0		0		DM	0	0	0	0	2	0	0	0	0	0	2			0	0
	T. Amlodipine 10mg OD	0		0		HTN	0	0	0	0	2	0	0	0	0	0	2			0	0
	T. Atenolol 50mg OD	0		0		Dyslipidemia	0	0	0	0	2	0	0	0	0	0	2			1	1
	T. Hydrochlorothiazide 50mg OM	0		0			0	0	0	0	2	0	0	0	0	0	2			1	1
	T. Perindopril 8mg OD	0		0			0	0	0	0	2	0	0	0	0	0	2			0	0
	T. Simvastatin 20mg ON	0		0			0	0	0	0	2	0	0	0	0	0	2			0	0
	T. Aspirin 75mg OD	0	0	0	0		0	0	0	0	2	0	0	0	0	0	2	2	1	0	0	2
47	T. Hydrochlorothiazide 12.5mg	0		0		HTN	0	0	0	0	0	0	0	0	0	0	0			1	1
	T. Enalapril 10mg OD	0	0	0	0		0	0	0	0	0	0	0	0	0	0	0	0	0	0	0	1
48	T. Perindopril 8mg OD	0		0		DM	0	0	0	0	2	0	0	0	0	1	3			0	0
	T. Metformin 1g BD	0		0		Dyslipidemia	0	0	0	0	2	0	0	0	0	1	3			0	0
	T. Aspirin 75mg OD	0		0		HTN	0	0	0	0	2	0	0	0	0	1	3			0	0
	T. Simvastatin 20mg ON	0	0	0	0		0	0	0	0	0	0	0	0	0	1	1	2.5	0	0	0	0
49	T. Perindopril 5mg OD	0		0		HTN	0	0	0	0	0	0	0	0	0	0	0			0	0
	T. Prednisolone 10mg BD PRN	0		0			0	0	0	0	2	0	0	0	0	0	2			0	0
	T. Amlodipine 10mg OD	0		0			0	0	0	0	2	0	0	0	0	0	2		0	0	0	1
	T. Hydrorizine 25mg TDS	1	0.25	1	0.25		0	0	0	0	2	0	0	0	1	1	4	2		1	1
50	T. Aspirin 150mg OD	1		1		HF	0	0	0	0	2	0	0	0	0	0	2			0	0
	T. Simvastatin 20mg OD	0		0		Dyslipidemia	0	0	0	0	0	0	0	0	0	0	0			0	0
	T. Atenolol 5mg OD	0		0			0	0	0	0	2	0	0	0	0	0	2			0	0
	T. Slow K 0D	0	0.25	0	0.25		0	0	0	0	2	0	1	0	0	0	3	1.75	0	0	0	0
51	T. Calcitriol 0.25mcg BD	0		0		Osteoporosis	0	0	0	0	0	0	0	0	0	0	0			0	0
	T. Amlodipine 10mg OD	0		0		HTN	0	0	0	0	2	0	0	0	0	0	2			0	0
	T. Calcium Carbonate 500mg TDS	0		0		HF	0	0	0	0	2	0	0	0	0	0	2			1	1
	T. Bisoprolol .25mg OD	0	0	0	0		0	0	0	0	2	0	0	0	0	0	2	1.5	0	0	0	1
52	T. Atorvastatin 20mg ON	0		0		Dyslipidemia	0	0	0	0	2	0	0	0	0	1	3			0	0
	T. Metformin 500mg BD	0		0		DM	0	0	0	0	0	0	0	0	0	0	0			0	0
	T. Perindopril 4mg OM	0		0		HTN	0	0	0	0	0	0	0	0	0	0	0			0	0
	Fusidic acid 2% Cream	0	0	0	0		0	0	0	0	2	0	0	0	0	0	2	1.25	0	0	0	0
53	T. Amlodpine 5mg OM	0		0		HTN	0	3	0	0	2	0	0	0	0	0	5			0	0
	T. Metformn 500mg 3tab OM	0		0		DM	0	3	2	2	2	0	0	0	0	0	9			0	0
	T. Simvastatin 10mg ON	0		0		Dyslipidemia	0	0	0	0	2	0	0	0	0	0	2			0	0
	T. Perindopril 4mg 1 tab OM	0		0		Anaemia	0	0	0	0	2	0	0	0	0	0	2			0	0
	T.ASA 100mg OM	1		1			0	0	0	0	2	0	0	0	0	1	3			0	0
	T. Ascorbic Acid 100mg OD	0		0			0	0	0	0	2	0	0	0	0	0	2			0	0
	T. Iron 200mg ON	0	0.142857	0	0.142857		0	0	0	0	0	0	0	0	0	0	0	3.28571	1	0	0
54	Cap. Clozacilin 250mg 2 cap QID	0		0		HTN	0	0	0	0	0	0	0	0	0	0	0			0	0
	T. Omeprazole 20mg OD	0		1			0	0	0	0	0	0	0	0	0	0	0			0	0
	T. Amlodipine 5mg OD	0		0			0	0	0	0	0	0	0	0	0	0	0			0	0
	T. Bisacodyl 5mg 2 tab BD	0	0	1	2		0	0	2	2	0	0	0	0	1	1	6	1.5	0	0	0	0
55	Tab Amodipine/valsartan 10mg /160mg OM	1	1	0	0	HTN	0	0	0	0	0	0	0	0	0	1	1	1		0	0
56	T. Fusemide 40mg OD	0		1		HF	0	0	0	0	2	0	0	0	0	1	3		0	1	1
	T. Atorvastain 20mg ON	0		0		Dyslipidemia	0	0	0	0	2	0	0	0	0	1	3			0	0
	T. Atenolol 50mg OD	0		1		HTN	0	0	0	0	2	0	0	0	0	0	2			1	1
	T. Iron 500mg OD	0		0			0	0	0	0	2	0	0	0	0	0	2			0	0
	Cap. Omeprazole 20mg ON	1	0.2	1	0.6		0	0	0	0	2	0	0	0	1	0	3	2.6	1	0	0	2
57	T. Alendronate 70mg once per weekk	0		0		Osteoporosis	0	0	0	0	0	0	0	0	0	0	0			0	0
	T. Calcium Carbonate 500mg BD	0		0		Parkinson	0	0	0	0	0	0	0	0	0	0	0			0	0
	T. Calcitriol 0.25mcg OD	0		0			0	0	0	0	0	0	0	0	0	0	0		1	0	0	0
	T. Madopar 200/50 1/4 tsd	1		1			0	0	0	0	2	0	0	0	0	0	2			0	0
	T.Vitamin B OD	0	0.2	0	0.4		0	0	0	0	0	0	0	0	0	0	0	0.4		0	0
58	Cap.Gabapentin 300mg ON	1	1	0	0	Seizure	0	0	0	0	0	0	0	0	1	0	1	1		0	0
59	T. Plavix 75mg OM	1		1		HTN	0	0	0	0	2	0	0	0	0	0	2			0	0
	T. Perindopri 2mg OM	0		0		HF	0	0	0	0	2	0	0	0	0	0	2			0	0
	T. Frusemide 40mg OD	0		1			0	0	0	0	2	0	0	0	0	0	2			1	1
	T. Bisprolol Fumarate 5mg 1/2 OM	0		0			0	0	0	0	2	0	0	0	0	0	2			0	0
	T. Spironolactone 25mg 1/2tab OM	1	0.4	1	0.6		0	0	0	0	2	0	0	0	0	0	2	2	1	1	1	2
60	T. Glibenclamde 5mg OD	1		1		DM	0	0	0	0	0	0	0	0	0	0	0			0	0
	T. Metformin 500mg 2 tab BD	0	0.5	0	0.5		0	0	0	0	0	0	0	0	0	0	0	0	0	0	0	0
61	Cap. Aspirin 100mg OD	0		0		HTN	0	0	0	0	0	0	0	0	0	0	0			0	0
	T. Amlodipine 2.5mg OD	0		0		Osteoporosis	0	0	0	0	0	0	0	0	0	0	0			0	0
	T. Alendronic acid 70mg 1wk	0		0		Dyslipidemia	0	0	0	0	0	0	0	0	0	0	0			0	0
	T. Simvastatin 20mg ON	0		0			0	0	0	0	2	0	0	0	0	0	2			0	0
	T. Omeprazole 20mg OD	1	0.2	1	0.2		0	0	0	0	0	0	0	0	0	0	0	0.4	1	0	0	0
62	T. DIazepam 2.5mg ON	1		1		Anxiety	0	0	0	0	0	0	0	0	0	1	1		0	0	0	0
	T. Calcium 600mg + Vitamin D3 500 IU	0	0.5	0	0.5		0	0	0	0	0	0	0	0	0	0	0	0.5		0	0
63	T. Simvastatin 40mg ON	0		0		Dyslipidemia	0	0	0	0	2	0	0	0	0	0	2			0	0
	T. Frusemide 40mg OD	0		0		DM	0	0	0	0	2	0	0	0	0	0	2			1	1
	T. Aspirin 100mg OD	0		1		HF	0	0	0	0	2	0	0	0	0	0	2			0	0
	T. Metformin 500mg BD	0		0		HTN	0	0	0	0	2	0	0	0	0	0	2			0	0
	T. Perindopril 2mg OD	0		0			0	0	0	0	2	0	0	0	0	0	2			0	0
	T. Atenolol 25mg OD	0		0			0	0	0	0	2	0	0	0	0	0	2			1	1
	T. Slow K 600mg OD	0		1			0	0	0	0	2	0	0	0	0	0	2			0	0
	T. Omeprazole 40mg OD	1	0.125	1	0.375		0	0	0	0	0	0	0	0	1	0	1	1.875	1	0	0	2
64	T. Omeprazol e 40mg OD	1		1		BPH	0	0	0	0	2	0	0	0	0	0	2			0	0
	T. Alfluzosin 10mg OD	0		0		Anxiety	0	0	0	0	2	0	0	0	0	0	2			0	0
	T. Warfarin 2mg OD	0		1		HTN	0	0	0	0	2	0	0	0	0	0	2			1	1
	T. Lisinopril 10mg OD	0		0		DM	0	0	0	0	2	0	0	0	0	0	2			0	0
	T. Lorazepam 0.5mg ON	1		1			0	0	0	0	2	0	1	0	0	0	3			0	0
	T. Folic acid 1/1 OD	0		0			0	0	0	0	0	0	0	0	0	0	0			0	0
	T. Tramal 50mg TDS	0		1			0	0	0	0	2	0	1	1	1	1	6			0	0
	T. Celebrex 200mg BD	0		1			0	0	0	0	2	0	1	1	1	1	6			0	0
	Syp. Lactulose 10ml ON	0		0			0	0	0	0	0	0	0	0	0	0	0			0	0
	S/C Mixtard 12U BD	0	0.2	0	0.5		0	0	0	0	0	0	0	0	0	0	0	2.3	1	0	0	1
65	T. Simvastatin 20mg ON	0		0		Dyslipidemia	0	0	0	0	0	0	0	0	0	0	0			0	0
	T. Lasix 80mg OD	0		0		HF	0	0	0	0	2	0	0	0	0	0	2			1	1
	T. Rocalriol 0.5mg OD	0		0		Osteoporosis	0	0	0	0	0	0	0	0	0	0	0			0	0
	T. Calcium Carbonate 1gm tds	0	0	0	0		0	0	0	0	2	0	0	0	0	0	2	1	0	0	0	1
66	T. Metformin 500mg BD	0		0		DM	0	0	0	0	2	0	0	0	0	0	2			0	0
	T. Simvastatin 10mg ON	0		0		Dyslipidemia	0	0	0	0	2	0	0	0	0	0	2			0	0
	T. Gliclazide 80mg 1/2 tab BD	0		0		HTN	0	0	0	0	2	0	0	0	0	0	2			0	0
	T. Amlodipine 10mg OM	0	0	0	0		0	0	0	0	2	0	0	0	0	0	2	2	0	0	0	0
67	T. Paracetamol 500mg OD	0		0			0	0	0	0	0	0	0	0	0	0	0			0	0
	Betamethasone	0	0	0	0		0	0	0	0	0	0	0	0	0	0	0	0		0	0
68	T. Metformin 500mg 2 tab BD	0		0		DM	0	0	0	0	2	0	0	0	0	0	2			0	0
	T. Gliclazide 80mg 1/2 tab BD	0		0		Dyslipidemia	0	0	0	0	2	0	0	0	0	0	2			0	0
	T. Calcium carbonate 500mg OD	0		0		HTN	0	0	0	0	2	0	0	0	0	0	2			0	0
	T. Amlodipine 5mg OD	0		0			0	0	0	0	2	0	0	0	0	0	2		1	0	0
	T. Perindopril 8mg OD	0		0			0	0	0	0	2	0	0	0	0	0	2			0	0
	T. Simvastatin 20mg OD	0	0	0	0		0	0	0	0	2	0	0	0	0	0	2	2		0	0	0
69	T. Metformin 50mg BD	0		0		DM	0	0	0	0	2	0	0	0	0	0	2			0	0
	T. Amlodipine 5mg OD	0		0		HTN	0	0	0	0	2	0	0	0	0	0	2		0	0	0
	Syr. Diphenhydramine 5ml tds	0	0	0	0		0	0	0	0	0	0	0	0	0	0	0	1.33333		1	3	3
70	T. Amlodipine 5mg OD	0		0		HTN	0	0	0	0	2	0	0	0	0	0	2			0	0
	T. Bisprolol 5mg OD	0	0	0	0	HF	0	0	0	0	2	0	0	0	0	0	2	2	0	0	0	0
71	T. Amlodipine 10mg OD	0		0		HTN	0	0	0	0	0	0	0	0	0	0	0			0	0
	T. Hydrochlorothiazide 12.5mg OD	0	0	0	0		0	0	0	0	0	0	0	0	0	0	0	0	0	1	1	1
72	T. Amlodipine 5mg OD	0	0	0	0	HTN	0	0	0	0	0	0	0	0	0	0	0	0	0	0	0	0
73	T. Metformin HCL 500mg BD	0		0		DM	0	0	0	0	2	0	0	0	0	0	2			0	0
	T. Simvastatin 40mg ON	0		0		Dyslipidemia	0	0	0	0	2	0	0	0	0	0	2			0	0
	T. Hydrochlorothiazide 50mg OM	0		0		HTN	0	0	0	0	2	0	0	0	0	0	2			1	1
	T. Potassium Chloride 600mg SR OD	0		0			0	0	0	0	2	0	0	0	0	0	2			0	0
	T. Amlodipine 10mg OD	0		0			0	0	0	0	2	0	0	0	0	0	2			0	0
	T. Perindopril 4mg OD	0	0	0	0		0	0	0	0	2	0	0	0	0	0	2	2	1	0	0	1
74	T. Simvastatin 10mg ON	0		0		Dyslipidemia	0	0	0	0	2	0	0	0	0	0	2			0	0
	T. Amlodipine 10mg OD	0	0	0	0	HTN	0	0	0	0	2	0	0	0	0	0	2	2	0	0	0	0
75	T. Metformin 500mg BD	0		0		DM	0	0	0	0	0	0	0	0	0	0	0		0	0	0
	T. Diclofenac 50mg	1	0.5	0	0		3	0	0	0	0	0	0	0	0	0	3	1.5	0	0	0	0
76	T.Metformin 500mg BD	0		0		DM	0	0	0	0	2	0	0	0	0	0	2			0	0
	T. Amlodipine 10mg OD	0		0		HTN	0	0	0	0	2	0	0	0	0	0	2			0	0
	T. Calcium Carbonate 500mg OD	0	0	0	0		0	0	0	0	2	0	0	0	0	0	2	2	0	0	0	0
77	T. Simvastatin 10mg ON	0	0	0	0	Dyslipidemia	0	0	0	0	0	0	0	0	0	0	0	0	0	0	0	0
78	T. Amlodipine 10mg OD	0		0		HTN	0	0	0	0	0	0	0	0	0	0	0			0	0
	T. Diclofenac 50mg	1	0.5	0	0	Gout	3	3	0	0	0	0	0	0	0	0	6	3	0	0	0	0
79	T. Simvastatin 10mg ON	0	0	0	0	Dyslipidemia	0	0	0	0	0	0	0	0	0	0	0	0		0	0	0
80	T. Metformin 500mg BD	0	0	0	0	DM	0	0	0	0	0	0	0	0	0	0	0	0	0	0	0	0
81	T. Metformin 500mg BD	0		0		DM	0	0	0	0	2	0	0	0	0	0	2			0	0
	T. Amlodipine 10mg OD	0	0	0	0	HTN	0	0	0	0	2	0	0	0	0	0	2	2	0	0	0	0
82	T. Amlodipine 5mg OD	0	0	0	0	HTN	0	0	0	0	0	0	0	0	0	0	0	0	0	0	0	0
83	T. Metformin 500mg BD	0		0		DM	0	0	0	0	0	0	0	0	0	0	0			0	0
	Bena Expectorant	0	0	0	0		0	3	0	0	0	0	1	0	0	0	4	2	0	0	0	0
84	T. Simvastatin 40mg ON	0		0		Dyslipidemia	0	0	0	0	2	0	0	0	0	0	2		0	0	0
	T. Amlodipine 5mg OD	0		0		HTN	0	0	0	0	2	0	0	0	0	0	2			0	0
	T. Perindopril 4mg ON	0		0		HF	0	0	0	0	2	0	0	0	0	0	2			0	0
	T. Atenolol 100mg OD	0	0	0	0		0	0	0	0	2	0	0	0	0	0	2	2	0	1	1	1
85	T. Amlodipine 10mg OD	0		0		HTN	0	0	0	0	0	0	0	0	0	0	0			0	0
	T. Aspirin 100mg OD	0	0	0	0		0	0	0	0	0	0	0	0	0	0	0	0		0	0	0
86	T. Sulpiride 400mg TDS	1		1		Psychotic	0	0	2	0	2	2	0	0	0	0	6			0	0
	T. Simvastatin 20mg OD	0		0		Dyslipidemia	0	0	0	0	2	0	0	0	0	0	2		0	0	0
	T. Benzhexol 20mg BD	1		0		Parkinson	0	0	0	0	2	2	0	0	0	0	4			0	0
	T. Chlorphenirmine 4mg TDS	1	0.75	1	0.5		3	0	0	0	2	0	0	0	0	0	5	4.25		1	3	3
87	T. Simvastatin 10mg ON	0		0		Dyslipidemia	0	0	0	0	2	0	0	0	0	0	2			0	0
	T. Risperidone 20mg OD	0		1		Parkinson	0	0	0	0	2	2	0	0	0	0	4			1	1
	T. Benzhexol 2mg OD	1		0		Psychotic	0	0	0	0	2	2	0	0	0	0	4			0	0	1
	T. Metformin 500mg BD	0		0		DM	0	0	0	0	2	0	0	0	0	0	2			0	0
	Inj. Fluphenazin Decanoate 25mg/ml	0	0.2	1	0.4		0	0	0	0	2	0	0	0	0	0	2	2.8	1	0	0
88	T. Sodium Valporate 200mg 2tab BD	0		0		Seizure	0	0	0	0	0	0	0	0	0	0	0			0	0
	T. Folic Acid 5mg OD	0		0			0	0	0	0	0	0	0	0	0	0	0		0	0	0	0
	Cap. Omega 3 oil OD	0	0	0	0		0	0	0	0	0	0	0	0	0	0	0	0		0	0
89	T. Sulpiride 200mg TDS	1		1		Psychotic	0	0	0	0	0	0	0	0	0	0	0			0	0
	T. Sodium Valporate 200mg 2tab BD	0	0.5	0	0.5	Seizure	0	0	0	0	0	0	0	0	0	0	0	0	0	0	0	0
90	T. Carbamazepine 200mg 2 tab BD	1		1		Seizure	0	0	0	0	2	0	0	0	0	0	2			1	2
	T. Iron Fumerate 200mg 2tab OD	0		0		HTN	0	0	0	0	0	0	0	0	0	0	0			0	0
	T. Amlodipine 10mg OD	0		0		DM	0	0	0	0	2	0	0	0	0	0	2			0	0
	T. Gliclazide MR 600 1/2 tab OD	0		0		Dyslipidemia	0	0	0	0	2	0	0	0	0	0	2			0	0
	T. Folic Acid 5mg OD	0		0			0	0	0	0	0	0	0	0	0	0	0			0	0
	T. Simvastatin 20mg ON	0		0			0	0	0	0	2	0	0	0	0	0	2			0	0
	T. B Complex	0		0			0	0	0	0	0	0	0	0	0	0	0			0	0
	T. Metformin 850mg BD	0	0.125	0	0.125		0	0	0	0	0	0	0	0	0	0	0	1	1	0	0	2
91	T. Amlodipine 5mg 1tab OM	0		0		HTN	0	0	0	0	0	0	0	0	0	0	0			0	0
	T. Aspirin 100mg OM	0	0	0	0		0	0	0	0	0	0	0	0	0	0	0	0	0	0	0	0
92	T. Olanzepine 10mg ON	1		1		Psychotic	0	0	0	0	0	0	0	0	0	0	0			1	3
	T. Sodium Valporate 200mg 2tab BD	0	0.5	0	0.5	Seizure	0	0	0	0	0	0	0	0	0	0	0	0	0	0	0	3
93	T. Amlodipine 10mg OD	0		0		HTN	0	0	0	0	2	0	0	0	0	0	2			0	0
	t. Metformin 500mg BD	0		0		DM	0	0	0	0	2	0	0	0	0	0	2
	T. Calcium 300mg OD	0		0		Parkinson	0	0	0	0	0	0	0	0	0	0	0			0	0
	T. Slow K 600 BD	0		0		Dyslipidemia	0	0	0	0	0	0	0	0	0	0	0			0	0
	T. Benzhexol 1.3mg BD	1		1		Psychotic	0	0	0	0	2	0	0	0	0	0	2			0	0
	T. Simvastatin 20mg ON	0		0			0	0	0	0	2	0	0	0	0	0	2			0	0
	T. Haloperidol 5mg ON	0	0.142857	1	0.285714		0	0	0	0	2	0	0	0	0	0	2	0	1	1	1	1
94	Glycopyronium breezhalers OD	0		0		TB	0	0	0	0	0	0	0	0	0	0	0		0	0	0
	MDI Berodual (Ipratopium Br 250mcg & fenoterol HBr 500mcg	0		0			0	0	0	0	0	0	0	0	0	0	0			0	0
	T. Rimfapicin 180mg 3TAB OD	0		0			0	0	0	0	2	0	0	0	0	0	2			0	0
	T. Isoniazid 75mg 3 tab OD	0		0			0	0	0	0	2	0	0	0	0	0	2			0	0
	T. Pyridomine 10mg OD 3 tab	0	0	0	0		0	0	0	0	2	0	0	0	0	0	2	1.2	1	0	0	0
95	T. Metformin 850mg TDS	0		0		DM	0	0	2	0	0	0	0	0	0	0	2			0	0
	T. Glibenclamde 5mg tds	1	0.5	1	0.5		0	0	0	0	0	0	0	0	0	0	0	1		0	0
96	T. Tramadol 500mg tds	1		1			0	0	0	0	0	0	0	0	0	0	0			0	0
	Syp. Lactulose 15ml ON	0		0			0	0	0	0	0	0	0	0	0	0	0			0	0
	T. Iron Sulphate OD	0		0			0	0	0	0	0	0	0	0	0	0	0			0	0
	T. Folic acid OD	0	0.25	0	0.25		0	0	0	0	0	0	0	0	0	0	0	0	0	0	0	0
97	T. Ometac 20mg OD	1		1		Asthma	3	0	0	0	0	0	0	0	0	0	3
	MDI Ventolin 2 puff	0		0			0	0	0	0	0	0	0	0	0	0	0			0	0
	MDI Berodual 2 puff TDS	0		0			0	0	0	0	0	0	0	0	0	0	0
	T. Bromhexine 8mg TDS	0	1	0	0.25		0	0	0	0	0	0	0	0	0	0	0	0.75	0	0	0	0
98	T. Glyprin 100mg OD	0		0		CVD	0	0	0	0	2	0	0	0	0	0	2			0	0
	T. Simvastatin 40mg ON	0		0		Dyslipidemia	0	0	0	0	0	0	0	0	0	0	0			0	0
	T. Frusemide 40mg OD	0		0		Asthma	0	0	0	0	2	0	0	0	0	0	2			1	1
	MDI Berodual 2 puff TDS	0		0			0	0	0	0	0	0	0	0	0	0	0			0	0
	MDI Ventolin 2 puff	0	0	0	0		0	0	0	0	0	0	0	0	0	0	0	0.8	1	0	0	1
99	T. Omeprazole 20mg 2 tab OD	0		0		Osteoporosis	0	0	0	0	0	0	0	0	0	0	0			0	0
	T. Calcum Carbonate 300mg OD	0		0			0	0	0	0	0	0	0	0	0	0	0			0	0
	T. Calcitriol 0.25mcg OD	0	0	0	0		0	0	0	0	0	0	0	0	0	0	0	0	0	0	0	0
100	T. Dilltiazem 30mg TDS	0		0		Psychotic	0	0	0	0	2	0	0	0	0	0	2			0	0
	T. Potassim Chloride 600mg TDS	0		0		Dyslipidemia	0	0	0	0	0	0	0	0	0	0	0			0	0
	Inj Mixtard 30 s/c 16U BD	0		0			0	0	0	0	2	0	0	0	0	0	2			0	0
	T. Simvastatin 20mg OD	0	0		0		0	0	0	0	2	0	0	0	0	0	2	1.5	0	0	0	0
101	T. Clopidogrel 25mg OD	0		1		Dyslipidemia	0	0	0	0	0	0	0	0	0	0	0			0	0
	T. Atorvastatin 40mg ON	0		0		HTN	0	0	0	0	0	0	0	0	0	1	1			0	0
	T. Amlodipine 5mg OD	0		0			0	0	0	0	0	0	0	0	0	0	0			0	0
	T. Perindopril 4mg OD	0	0	0	0.25		0	0	0	0	0	0	0	0	0	0	0	0.25	0	0	0	0
102	T. Neulin SR 250 BD	1		1		COPD	0	0	0	0	0	0	0	0	0	0	0			1	1
	MDI Berodual 2 puff TDS	0		0			0	0	0	0	0	0	0	0	0	0	0			0	0
	MDI Salbutamol 100mcg 1 puff OM	0		0			0	0	0	0	0	0	0	0	0	0	0			0	0
	Seretide accuhaler 50/500mcg 1 puff OM	0	0.25	0	0.25		0	0	0	0	0	0	0	0	0	0	0	0	0	0	0	1
103	T. Amlodipine 10mg OD	0		0		HTN	0	0	0	0	2	0	0	0	0	0	2			0	0
	T. Metoprolol 100mg BD	0		0		DM	0	0	0	0	2	0	0	0	0	0	2			1	1
	T. Gliclazide 80mg BD	0	0	0	0		0	0	0	0	0	0	0	0	0	0	0	1.33333	0	0	0	0
104	T. Atenolol 100mg OD	0	0	0	0	HF	0	0	0	0	0	0	0	0	0	0	0	0	0	1	1	1
105	T. Metroprolol 50mg OD	0	0	0	0	HF	0	0	0	0	0	0	0	0	0	0	0	0	0	1	1	1
106	T. Gliclazide 1/2 tab BD	0		0		DM	0	0	0	0	0	0	0	0	0	0	0			0	0
	T. Glyprin 1 tab	0		0		CVD	0	0	0	0	0	0	0	0	0	0	0			0	0
	T. Metformin 500mg BD	0	0	0	0		0	0	0	0	0	0	0	0	0	0	0	0	0	0	0	0
107	T. Unasyn 1 tab BD (15DAYS)	0		0		Psychotic	0	0	0	0	0	0	0	0	0	0	0			0	0
	T. Gabapentin 300mg OD	0		0		HTN	0	0	0	0	0	0	0	0	0	0	0			0	0
	T. Perindopril 4mg OD	0		0		DM	0	0	0	0	2	0	0	0	0	0	2			0	0
	T. Metformin 500mg BD	0		0			0	0	0	0	2	0	0	0	0	0	2			1	3
	T. Chlorphenirmine 4mg PRN	1		1			0	0	0	0	0	0	0	0	0	0	0			0	0
	Inj. Actrapid 6u TDS	1		0			0	0	0	2	0	0	0	0	0	0	2			0	0
	Inj. Insulatard 12u ON	1	0.428571	0	0.142857		0	0	0	0	0	0	0	0	0	0	0	0.857143	1	0	0	3
108	T. Atorvastatin 10mg ON	0		0		Dyslipidemia	0	0	0	0	0	0	0	0	0	1	1			0	0
	T. Atenolol 50mg OM	0		0		HF	0	0	0	0	2	0	0	0	0	0	2			1	1
	T. Sitagliptin 50mg OD	0		0		DM	0	0	0	0	0	0	0	0	0	0	0			0	0
	T. Amlodipine 5mg OD	0		0		HTN	0	0	0	0	2	0	0	0	0	0	2			0	0
	T. Metformin 500mg 2 tab BD	0		0			0	0	0	0	2	0	0	0	0	0	2			0	0
	T. Gliclazide 60mg MR 2tab OD	0	0	0	0		0	0	0	0	0	0	0	0	0	0	0	1.16667	1	0	0	1
109	T. Amlodipine 5mg OD	0	0	0	0	HTN	0	0	0	0	0	0	0	0	0	0	0	0	0	0	0	0
110	T. Amlodipine 5mg OM	0		0		HTN	0	0	0	0	2	0	0	0	0	0	2			1	1
	T. Simvastatin 20mg ON	0		0		Dyslipidemia	0	0	0	0	2	0	0	0	0	0	2			0	0
	Lactulose 15mL ON	0		0		Psychotic	0	0	0	0	0	0	0	0	0	0	0			0	0
	T. Mitazapine 15mg ON	1	0.25	1	0.25		0	0	0	0	0	0	0	0	0	0	0	1	0	0	0	1
111	T. Duodart 0.5mg OD	0		1		BPH	0	0	0	0	0	0	0	0	0	0	0			0	0
	T. Simvastatin 20mg ON	0		0		Dyslipidemia	0	0	0	0	0	0	0	0	0	0	0			0	0
	T. Aricept 10mg ON	0		0		Dementia	0	0	0	0	0	0	0	0	0	0	0			0	0
	T. Subrex 1 tab ON	0		0		Glaucoma	0	0	0	0	0	0	0	0	0	0	0			0	0
	Seretide accuhaler 50/500mcg 2 puff OM	0		0		Asthma	0	0	0	0	0	0	0	0	0	0	0			0	0
	Xalatan eye drops ON	0	0	0	0.166667		0	0	0	0	0	0	0	0	0	0	0	0	1	0	0	0
112	T. Amlodipine 5mg OD	0	0		0	HTN	0	0	0	0	0	0	0	0	0	0	0	0	0	0	0	0
113	T. Amlodipine 5mg OD	0		0		HTN	0	0	0	0	0	0	0	0	0	0	0			0	0
	T. Folic acid OM	0		0			0	0	0	0	0	0	0	0	0	0	0			0	0
	T. Ferrous Fumarate 20mg	0		0			0	0	0	0	0	0	0	0	0	0	0		0	0	0	0
	Vitamin D OD	0	0	0	0		0	0	0	0	0	0	0	0	0	0	0	0		0	0
114	T. Simvastatin 40mg ON	0		0		Dyslipidemia	0	0	0	0	2	0	0	0	0	0	2			0	0
	T. Gliclazide MR 30gm OM	0		0		DM	0	0	0	0	0	0	0	0	0	0	0			0	0
	T. Neulin SR 250 ON	0		0		HTN	0	0	0	0	0	0	0	0	0	0	0			1	1
	T. Amlodipine 10mg ON	0		0		CVD	0	0	0	0	2	0	0	0	0	0	2			0	0
	T. Ticlopidine 250mg OD	1		1		Asthma	0	0	0	0	2	0	0	0	0	0	2		1	0	0	1
	Seretide Accuhaler 2 puff BD	0		0			0	0	0	0	2	0	0	0	0	0	2			0	0
	MDI Ventolin 2 puff BD	0	0.142857	0	0.142857		0	0	0	0	0	0	0	0	0	0	0	1.14286		0	0
115	T. Amlodipine 5mg OD	0		0		HTN	0	0	0	0	0	0	0	0	0	0	0			0	0
	T. Perindopril 4mg 2tab OM	0	0	0	0		0	0	0	0	0	0	0	0	0	0	0	0	0	0	0	0
116	T. Metformin HCL 1/1/2 Tab BD	0		0		DM	0	0	0	0	2	0	0	0	0	0	2			0	0
	T. Perindopril 4mg 2 tab OD	0		0		HTN	0	0	0	0	2	0	0	0	0	0	2			0	0
	T. Simvastatin 40mg 1/2 tab ON	0		0		Dyslipidemia	0	0	0	0	2	0	0	0	0	0	2			0	0
	T. Amlodipine 10mg OD	0		0		HF	0	0	0	0	2	0	0	0	0	0	2			0	0
	T. Atenolol 100mg 1/2 tab OD	0		0			0	0	0	0	2	0	0	0	0	0	2			1	1
	T. Calcium Carbonate 500mg 1/2 tab OM	0	0	0	0		0	0	0	0	2	0	0	0	0	0	2	2	1	0	0	1
117	T. Prednisolone 5mg BD PRN	0		0		Asthma	3	3	0	0	2	0	0	0	0	0	8		0	1	1
	T. Cetrizine 10mg BD	0	0	0	0		0	0	0	0	0	0	0	0	0	0	0	4		1	1	2
118	T. Amlodipine 5mg OM	0		0		HTN	0	0	0	0	2	0	0	0	0	0	2			0	0
	T. Bisprolol Fumarate 5mg OM	0		0		HF	0	0	0	0	2	0	0	0	0	0	2			0	0
	T. Folic acid 5mg OM	0		0			0	0	0	0	0	0	0	0	0	0	0			0	0
	T. Calcum carbonate 500mg OM	0	0	0	0		0	0	0	0	2	0	0	0	0	0	2	1.5	0	0	0	0
119	T. Amlodipine 10mg OM	0	0	0	0	HTN	0	0	0	0	0	0	0	0	0	0	0	0	0	0	0	0
120	T. Finasteride 5mg OD	0		0		BPH	0	0	0	0	0	0	0	1	0	0	1		0	0	0	0
	T. Alfuzosin HCL 10mg OD	0		1		BPH	0	0	0	0	0	0	0	1	0	0	1		0	0	0	0
	T. Metformin 500mg BD	0	0	0	0.333333	DM	0	0	0	0	0	0	0	0	0	0	0	2		0	0
121	T. Gliclazude 30mg MR 2tab OM	0		0		DM	0	0	0	0	0	0	0	0	0	0	0			0	0
	T. Hydrochlorothiazide 5mg OM	0		0		Dyslipidemia	0	0	0	0	0	0	0	0	0	0	0			1	1
	T. Amlodipine 1mg 1/2 OM	0		0		HTN	0	0	0	0	2	0	0	0	0	0	2			0	0
	T. Simvastatin 10mg ON	0		0		Psychotic	0	0	0	0	2	0	0	0	0	0	2			0	0
	T. Rivotril 2mg ON	1		1			0	0	0	0	2	0	0	0	0	0	2			0	0
	T. Mianserin 10mg ON	1		1			0	0	0	0	2	0	0	0	0	0	2			0	0
	T. Apo-quetiapine 100mg 1/4 ON	1	0.428571	1	3		0	0	0	0	2	0	0	0	0	0	2	1.42857	1	1	3	4
122	T. Insulatard 10unit ON	0	0	0	0	DM	0	0	0	0	0	0	0	0	0	0	0	0	0	0	0	0
	T. Amlodipine 7.5mg OD	0		0		HTN	0	0	0	0	2	0	0	0	0	0	2			0	0
	T. Simvastatin 10mg ON	0		0		Dyslipidemia	0	0	0	0	2	0	0	0	0	0	2			0	0
	T. Rocaltriol 0.25mcg OD	0		0		Osteoporosis	0	0	0	0	0	0	0	0	0	0	0			0	0
	T. Calcium Carbonate 250g OD	0		0		Psychotic	0	0	0	0	2	0	0	0	0	0	2			0	0
	T. Fluoxamine 100mg ON	0	0	1	0.2		0	0	0	0	2	0	0	0	0	0	2	1.6	1	1	1	1
124	Cap. Calcitriol 0.25mcg	0		0		Osteoporosis	0	0	0	0	0	0	0	0	0	0	0			0	0
	Calcium carbonate 500mg TDS	0	0	0	0		0	0	0	0	0	0	0	0	0	0	0	0	0	0	0	0
125	Cap. Dexilant 60mg	0		0		Dyslipidemia	0	0	0	0	0	0	0	0	0	0	0			0	0
	T. Etoricoxib 90mg PRN	0		1			0	0	0	0	0	0	0	0	0	0	0			0	0
	T. Simvastatin 20mg 0N	0		0			0	0	0	0	2	0	0	0	0	0	2			0	0
	Vitamin D3 OM	0	0	0	0.25		0	0	0	0	0	0	0	0	0	0	0	0.5	0	0	0	0
126	Cap. Calcitriol 0.25mcg OD	0		0		Osteoporosis	0	0	0	0	0	0	0	0	0	0	0			0	0
	Calcum Carbonate 500mg OD	0		0		Asthma	0	0	0	0	2	0	0	0	0	0	2			0	0
	T. Prednisolone 5mg PRN	0		0		Dyslipidemia	0	0	0	0	0	0	0	0	0	0	0			1	1
	T. Montelukast sodium 10mg	0		0			0	0	0	0	2	0	0	0	0	0	2			0	0
	T. Simvastatin 40mg ON	0		0			0	0	0	0	0	0	0	0	0	0	0			0	0
	Symbicort 2 puff BD	0		0			0	0	0	0	0	0	0	0	0	0	0			0	0
	Glucosamine Sulphate + Chondroitin Sulphate	0		0			0	0	0	0	0	0	0	0	0	0	0			0	0
	MSM 500mg	0	0	0	0		0	0	0	0	0	0	0	0	0	0	0	0.5	1	0	0	1
127	T. Olanzepine 5mg OD	0	0	1	1	Psychotic	0	0	0	0	2	0	0	0	0	0	2	2	0	1	3	3
128	T. Pramipexole Dihydrochloride monohydrate 1.5mg OM	0		0		Parkinson	0	0	0	0	2	0	0	1	0	0	3			0	0
	Stalevo 200mg OM	0		1		Dyslipidemia	0	0	0	0	2	0	0	1	0	0	3			0	0
	T. Atorvastatin 40mg ON	0		0			0	0	0	0	0	0	0	0	0	1	1			0	0
	T. Benzhexol BD	1	0.25	0	0.25		0	0	0	0	2	2	0	0	0	0	4	2.75	0	0	0	0
129	T. Metformin 500mg BD	0		0		DM	0	0	0	0	2	0	0	0	0	0	2			0	0
	T. Frusemide 40mg 1/2 OM	0		0		HTN	0	0	0	0	2	0	0	0	0	0	2			1	1
	T. KCL 600mg 2 tab OM	0		0		Dyslipidemia	0	0	0	0	0	0	0	0	0	0	0			0	0
	T. Perindopril 4mg 2 tab OM	0		0			0	0	0	0	2	0	0	0	0	0	2			0	0
	T. Simvastatin 40mg 1/2 tab ON	0		0			0	0	0	0	2	0	0	0	0	0	2			0	0
	T. Amlodipine 5mg 1/2 tab OM	0	0	0	0		0	0	0	0	2	0	0	0	0	0	2	1.66667	1	0	0	1
130	T. Amlodipine 5mg 1/1/2 OM	0		0		HTN	0	0	0	0	2	0	0	0	0	0	2			0	0
	T. Metformin 500mg BD	0		0		DM	0	0	0	0	2	0	0	0	0	0	2			0	0
	T. Simvastatin 10mg ON	0		0		Dyslipidemia	0	0	0	0	2	0	0	0	0	0	2			0	0
	T. Gliclazide 80mg ON	0	0	0	0		0	0	0	0	2	0	0	0	0	0	2	2	0	0	0	0
131	T. Simvastatin 40mg ON	0		0		Dyslipidemia	0	0	0	0	0	0	0	0	0	0	0			0	0
	T. Aspirin 75mg od	0	0	0	0	CVD	0	0	0	0	0	0	0	0	0	0	0	0	0	0	0	0
132	T. Metformin 500mg BD	0		0		DM	0	0	0	0	2	0	0	0	0	0	2			0	0
	T. Amlodipine 4mg OD	0	0	0	0	HTN	0	0	0	0	2	0	0	0	0	0	2	2	0	0	0	0
133	T. Simvastatin 5mg ON	0		0		Dyslipidemia	0	0	0	0	0	0	0	0	0	0	0			0	0
	T. Metformin 500mg BD	0	0	0	0	DM	0	0	0	0	0	0	0	0	0	0	0	0	0	0	0	0
134	T. Amlodipine 8mg 1/2 OM	0		0		HTN	0	0	0	0	2	0	0	0	0	0	2			0	0
	T. Simvastatin 2mg ON	0	0	0	0	Dyslipidemia	0	0	0	0	2	0	0	0	0	0	2	2	0	0	0	0
135	T. Amlodipine 1mg OD	0		0		HTN	0	0	0	0	2	0	0	0	0	0	2			0	0
	T. Simvastatin 40mg OD	0		0		Dyslipidemia	0	0	0	0	2	0	0	0	0	0	2			0	0
	T. Bisprolol 2.5mg OD	0		0		HF	0	0	0	0	2	0	0	0	0	0	2			0	0
	T. Aspirin 75mg OD	0	0	0	0		0	0	0	0	2	0	0	0	0	0	2	2	0	0	0	0
136	T. Amllodipine 4mg OD	0		0		HTN	0	0	0	0	2	0	0	0	0	0	2			0	0
	T. Simvastatin 10mg ON	0		0		Dyslipidemia	0	0	0	0	2	0	0	0	0	0	2			0	0	0
	T. Gliclazide 80mg OD	0		0		DM	0	0	0	0	0	0	0	0	0	0	0			0	0
	T. Metformin 500mg BD	0	0	0	0		0	0	0	0	2	0	0	0	0	0	2	1.5	0	0	0	0
137	T. Simvastatin 10mg ON	0		0		Dyslipidemia	0	0	0	0	2	0	0	0	0	0	2			0	0
	T. Metformin 1gm BD	0		0		DM	0	0	0	0	0	0	0	0	0	0	0			0	0
	T. Calcium actate 300mg	0		0			0	0	0	0	2	0	0	0	0	0	2			0	0
	T. Amlodipine 4mg OD	0	0	0	0		0	0	0	0	2	0	0	0	0	0	2	1.5	0	0	0	0
138	T. Simvastatin 40mg ON	0		0		HTN	0	0	0	0	0	0	0	0	0	0	0			0	0
	T. Atenolol 100mg od	0		0		Dyslipidemia	0	0	0	0	0	0	0	0	0	0	0			1	1
	T. Calcium Carbonate 300mg OD	0		0		Osteoporosis	0	0	0	0	0	0	0	0	0	0	0			0	0
	Cap. Calcitriol 0.025mcg OM	0	0	0	0		0	0	0	0	0	0	0	0	0	0	0	0	0	0	0	1
139	T. Simvastatin 10mg ON	0		0		Dyslipidemia	0	0	0	0	2	0	0	0	0	0	2			0	0
	T. Amlodipine 4mg OM	0		0		DM	0	0	0	0	2	0	0	0	0	0	2			0	0
	T. Metformin 500mg BD	0		0		HTN	0	0	0	0	2	0	0	0	0	0	2			0	0
	T. Bisprolol Fumarate 2mg BD	0	0	0	0	HF	0	0	0	0	0	0	0	0	0	0	0	1.5	0	0	0	0
140	T. Metformin 1g BD	0		0		DM	0	0	0	0	0	0	0	0	0	0	0			0	0
	T. Aspirin 75mg OD	0		0		HTN	0	0	0	0	0	0	0	0	0	0	0			0	0
	T. Atenolol 25mg OD	0		0		HF	0	0	0	0	2	0	0	0	0	0	2			1	1
	Diamicron 40mg OD	0		0		Dyslipidemia	0	0	0	0	0	0	0	0	0	0	0			0	0
	T. Calcoum Lactate 300mg	0		0			0	0	0	0	2	0	0	0	0	0	2		1	0	0	1
	T. Simvastatin 400mg BD	0	0	0	0		0	0	0	0	0	0	0	0	0	0	0	0.666667		0	0
141	T. Amlodipine 8mg OD	0	0	0	0	HTN	0	0	0	0	0	0	0	0	0	0	0	0	0	0	0	0
142	T. Amlodipine 4mg OD	0		0		HTN	0	0	0	0	0	0	0	0	0	0	0			0	0
	T. Metformin 500mg BD	0	0	0	0	DM	0	0	0	0	0	0	0	0	0	0	0	0		0	0
143	T. Amlodipine 8mg OD	0		0		HTN	0	0	0	0	2	0	0	0	0	0	2			0	0
	T. Simvastatin 5mg ON	0	0	0	0	Dyslipidemia	0	0	0	0	0	0	0	0	0	0	0	1	0	0	0	0
144	T. Amlodipine 4mg OD	0	0	0	0	HTN	0	0	0	0	0	0	0	0	0	0	0	0	0	0	0	0
145	T. Amlodipine 10mg M	0		0		HTN	0	0	0	0	2	0	0	0	0	0	2			0	0
	T. Simvastatin 20mg ON	0		0		Dyslipidemia	0	0	0	0	0	0	0	0	0	0	0			0	0
	T. Pregabalin 150mg ON	0	0	0	0	Neuropathic pain	0	0	0	0	0	0	0	0	0	0	0	0.666667	0	0	0	0
146	T. Aspirin 150mg OD	0		0		HF	0	0	0	0	0	0	0	0	0	0	0			0	0
	t. Bisprolol 2.5mg OD	0		0		HTN	0	0	0	0	2	0	0	0	0	0	2			0	0
	T. Simvastatin 20mg ON	0		0		Dyslipidemia	0	0	0	0	0	0	0	0	0	0	0		0	0	0	0
	T. Amlodipine 5mg OD	0	0	0	0		0	0	0	0	0	0	0	0	0	0	0	0.5		0	0
147	T. Gemfibrozil 300mg OD	0		0		Dyslipidemia	0	0	0	0	0	0	0	0	0	0	0			0	0
	T. Amlodipine 10mg OD	0	0	0	0	HTN	0	0	0	0	0	0	0	0	0	0	0	0	0	0	0	0
148	T. Perindopril 8mg OD	0		0		HTN	0	0	0	0	2	0	0	0	0	0	2			0	0
	T. Metformin 250mg bd	0		0		DM	0	0	0	0	0	0	0	0	0	0	0			0	0
	T. Aspirin 75mg OD	0		0		Dyslipidemia	0	0	0	0	0	0	0	0	0	0	0			0	0
	T. Simvastatin 10mg ON	0		0			0	0	0	0	0	0	0	0	0	0	0			0	0
	T. Cacium Lactate 300mg	0	0	0	0		0	0	0	0	0	0	0	0	0	0	0	0.4	1	0	0	0
149	T. Simvastatin 10mg ON	0	0	0	0	Dyslipidemia		0	0	0	2	0	0	0	0	0	2	2	0	0	0	0
150	T. Amlodipine 8mg OD	0		0		HTN	0	0	0	0	2	0	0	0	0	0	2			0	0
	T. Simvastatin 4mg ON	0	0	0	0	Dyslipidemia	0	0	0	0	0	0	0	0	0	0	0	1	0	0	0	0
151	T. Amlodipine 5mg ON	0		0		HTN	0	0	0	0	0	0	0	0	0	0	0			0	0
	T. Prazosin 1mg ON	1		1		BPH	0	0	0	0	0	0	0	0	0	0	0			0	0
	T. Perindopril 8mg OD	0	0.333333	0	0.333333		0	0	0	0	2	0	0	0	0	0	2	0.666667	0	0	0	0
							36	63	28	30	612	46	31	14	12	41

## Sheet: Med (2)
ID	Medication	PIMs	AV. PIMs	STOPP	AV STOPP	Med. Condition	Indications(3)	Effectiveness(3)	DOSAGE (2)	Directions(2)	DDI(2)	Drug-Disease Interactions (2)	Practical (1)	Duplications (1)	Durations(1)	Cheap Alternatives (1)	TOTAL MAI	AV MAI
1	T. Perindopril 2 mg OD	0		0		HTN	0	0	0	0	0	2	0	0	0	0	2
	T. Gemfibrozil 300mg ON	0		0		Dyslipidemia	0	0	2	2	2	2	2	0	0	1	7
	T. Felodipine 5mg OD	0	0	0	0		0	0	0	0	0	0	0	0	0	1	1	0.181818
2	T. Lasix 20mg OD	0		0		HF	0	0	0	0	2	0	0	0	0	0	2
	T. Aspirin 25mg OD	0		0		HTN	0	3	2	0	0	0	1	0	0	0	1
	T. Simvastatin 20mg ON	0		0		Dyslipidemia	0	0	0	0	0	2	0	0	0	0	2
	T. Perindopril 6mg OD	0	0	0	0		0	0	0	0	2	0	0	0	0	0	2	1.75
3	T. Metformin 500mg BD	0		0		DM	0	0	0	0	2	0	0	0	0	0	2
	T. Perindopril 8mg OD	0		0		HTN	0	3	0	0	2	0	0	0	0	0	5
	T. Atenolol 100mg OD	0		0		BPH	0	0	0	0	2	0	0	1	0	0	3
	T. Amlodipine 10mg OD	0		0		Dyslipidemia	0	3	0	0	2	0	0	0	0	0	5
	T. Simvastatin 20mg ON	0		0		HF	0	0	0	0	2	0	0	0	0	0	2
	T. Prazosin 1mg ON	1	0.166667	1	0.166667		3	0	0	0	0	2	1	0	0	0	6	3.83333
4	T. Amlodipine 7.5mg OD	0		0		HTN	0	0	0	0	2	0	0	0	0	1	3
	T. Perindopril 8mg OD	0		0		Dyslipidemia	0	0	0	0	0	0	0	0	0	0	0
	T. Simvastatin 20mg ON	0	0	0	0		0	0	0	0	2	0	0	0	0	0	2	1.66667
5	T. Amlodipine 5mg OD	0	0	0	0	HTN	0	0	0	0	0	0	0	0	0	0	0	0
6	T. Metformin 500mg BD	0		0		DM	0	0	0	0	2	0	0	0	0	0	2
	T. Amlodipine 10mg OD	0		0		HTN	0	0	0	0	2	0	0	0	0	0	2
	T. Perindopril 8mg OD	0		0		HF	0	0	0	0	2	0	0	0	0	1	3
	T. Atenolol 100mg OD	0		0		Dyslipidemia	0	0	0	0	2	0	0	0	0	0	2
	T. Simvastatin 20mg ON	0	0	0	0		0	0	0	0	2	0	0	0	0	0	2	2.2
7	T. Trimetazidine 20mg TDS	0		0		Angina Pectoris	0	0	0	0	0	0	0	0	0	0	0
	T. Slow K 600mg OD	0		0		HTN	0	0	0	0	2	2	1	0	0	1	6
	T. Aspirin 75mg OD	0		0		Odema	0	0	0	0	2	2	1	0	0	1	6
	T. Perindopril 4mg OD	0		0		COPD	0	0	0	0	2	2	1	0	0	1	6
	T. Frusemide 40mg OD	0		0		Dyslipidemia	0	0	0	0	2	2	1	0	0	0	5
	MDL Salbutamol 100mcg PRN	0		0			0	0	0	0	2	0	0	0	0	0	2
	MDL Beclomethasone 100mcg TDS	0		0			0	0	0	0	0	0	0	0	0	0	0
	T. Simvastatin 20mg ON	0	0	0	0		0	0	0	0	2	0	0	0	0	0	2	3.375
8	T. Atenolol 25mg OD	0		0		HTN	0	0	0	0	2	0	0	0	0	0	2
	T. Metformin 250mg BD	0		0		DM	0	0	0	0	2	0	0	0	0	0	2
	T. Amlodipine 10mg OD	0		0		Odema	0	0	0	0	2	0	0	0	0	0	2
	T. Hydrochlorothiazide 25mg OD	0		0		COPD	0	0	0	0	2	0	0	0	0	0	2
	MDI Berodual (Ipratopium Br 250mcg & fenoterol HBr 500mcg	0		0			0	0	0	2	2	0	0	0	0	1	5
	T. Cetrizine 10mg PRN	0	0	0	0		0	0	0	0	0	0	0	0	0	0	0	2.16667
9	T. Enalapril 10mg OD	0		0		HTN	0	0	0	0	0	0	0	0	0	0	0
	T. Amlodipine 10mg OD	0		0		Dyslipidemia	0	0	0	0	2	0	0	0	0	0	2
	T. Simvastatin 20mg ON	0	0	0	0	HF	0	0	0	0	2	0	0	0	0	0	2	1.33333
10	T. Metformin 500mg 2 tab BD	1		0		DM	0	0	0	0	0	0	0	0	0	0	0
	T. Simvastatin 40mg ON	1	1	0	0	Dyslipidemia	0	3	0	0	0	0	0	0	0	0	3	1.5
11	T. Metformin 500mg half tab BD	0		0		DM	0	3	2	0	2	0	1	0	0	0	8
	T. Frusemide 40mg OD	0		0		HTN	0	0	0	0	2	0	0	0	0	0	2
	T. Potassium Chloride 600mg SR OD	0		0		HF	0	0	0	0	2	0	0	0	0	0	2
	T. Atenolol 100mg OD	0		0		Dyslipidemia	0	0	0	0	2	0	0	0	0	0	2
	T. Simvastatin 20mg ON	0	0	0	0		0	0	0	0	0	0	0	0	0	0	0	2.8
12	T. Simvastatin 10mg ON	0		0		Dyslipidemia	0	0	0	0	2	0	0	0	0	0	2
	T. Amlodipine 5mg OD	0		0		HTN	0	0	0	0	2	0	0	0	0	0	2
	T. Metformin 500mg BD	0	0	0	0	DM	0	0	0	0	2	0	0	0	0	0	2	2
13	T. Perindopril 4mg BD	0		0		Dyslipidemia	0	0	0	0	2	0	0	0	0	0	2
	Insulin TDS	1		1		Insulin	0	0	0	0	2	0	0	0	0	0	2
	T. Simvastatin 20mg ON	1	0.666667	0	0.333333	HTN	0	0	0	0	0	0	0	0	0	0	0	1.33333
14	T. Risperidone 2.5mg every 2 w	1	1	1	1	Bipolar	0	0	0	2	0	0	1	0	1	1	5	5
15	T. Metformin 500mg 1/2 BD	0		0		DM	0	0	2	0	2	0	1	0	0	0	5
	T. Amlodipine 5mg OD	0		0		HTN	0	0	0	0	2	0	0	0	0	0	2
	T. Potassium Chloride 600mg SR OD	0		0		HF	0	0	0	0	2	0	0	0	0	0	2
	T. Enalapril 10mg OD	0		0		Dyslipidemia	0	0	0	0	2	0	0	0	0	0	2
	T. Simvastatin 20mg ON	0	0	0	0		0	0	0	0	2	0	0	0	0	0	2	2.6
16	T. Risperidone 2mg TDS	1		0		Psychotic	0	0	0	0	2	0	0	0	0	0	2
	T. Trihexyphenidyl 2mg ON	1	1	1	0.5	Parkinson	0	3	0	0	2	0	1	0	0	1	7	4.5
17	T. Metformin 500mg BD	0		0		DM	0	0	0	0	2	0	0	0	0	0	2
	T. Amlodipine 5mg OD	0	0	0	0	HTN	0	3	0	0	2	0	0	0	0	1	6	4
18	T. Aspirin 50mg ON	1		0		Parkinson	0	0	2	2	0	0	1	0	0	0	5
	T. Trihexyphenidyl 2mg ON	1		1		Psychotic	0	0	0	2	2	0	1	0	0	1	6
	T. Haloperidol 5mg ON	1	1	1	0.666667		0	0	0	2	2	0	1	0	0	0	5	5.33333
19	T. Metformin 500mg BD	0		0		DM	0	0	0	0	2	0	0	0	0	0	2
	T. Amlodipine 10mg OD	0		0		HTN	0	3	0	0	2	0	0	0	0	0	5
	T. Betolac 50mg BD	0		0		HF	0	3	0	0	2	0	0	0	0	0	5
	T. Perindopril 6mg OD	0	0	0	0		0	3	0	0	2	0	0	0	0	0	5	4.25
20	T. Simvastatin 20mg ON	0		0		Dyslipidemia	0	0	0	0	2	0	0	0	0	0	2
	T. Amlodipine 5mg OD	0		0		HTN	0	0	0	0	2	0	0	0	0	0	2
	T. Metformin 250mg BD	0		0		DM	0	0	2	0	2	0	1	0	0	0	5
	T. Aspirin 75mg OD	0		0		HF	0	0	0	0	0	0	0	0	0	0	0
	T. Hydrochlorothiazide 50mg OD	0	0	0	0		0	0	0	0	2	0	0	0	0	0	2	2.2
21	T. Aspirin 100mg OD	0		0		Dyslipidemia	0	0	0	0	2	0	0	0	0	0	2
	T. Glibenclamde 5mg OD	0		1		DM	0	0	0	0	2	0	0	0	0	0	2
	T. Simvastatin 40mg ON	0		0		HF	0	0	0	0	2	0	0	0	0	0	2
	T. Metoprolol 100mg BD	0		0		HTN	0	0	0	0	2	0	0	0	0	0	2
	T. Metformin 500mg BD	0	0	0	0.2		0	0	0	0	0	0	0	0	0	0	0	1.6
22	T. Amlodipine 5mg OD	0		0		HTN	0	0	0	0	2	0	0	0	0	0	2
	T. Simvastatin 20mg ON	0		0		DM	0	0	0	0	2	0	0	0	0	0	2
	T. Metformin 1mg BD	0		0		Dyslipidemia	0	0	0	0	2	0	0	0	0	0	2
	T. Diamicron 40mg BD	0		0			0	0	0	0	2	0	0	0	0	0	2
	T. Omeprzole 40mg od	1	0.2	1	0.2		0	0	0	0	2	0	0	0	1	1	4	2.4
23	T. Betolac 100mg BD	0		0		HF	0	0	0	0	2	0	0	0	0	0	2
	T. Amlodipine 1mg OD	0	0	0	0	HTN	0	0	2	2	2	0	1	0	0	0	7	1.27273
24	T. Slow K 600mg ON	0		0		Dyslipidemia	0	0	0	0	2	0	0	0	0	0	2
	T. Simvastatin 20mg ON	0		0		HF	0	0	0	0	2	0	0	0	0	0	2
	T. Metformin 20mg	0		0		HTN	0	0	2	2	2	0	1	0	0	0	7
	T. Lasix 40mg OD	0		0		DM	0	0	0	0	2	0	0	0	0	0	2
	T. Atenolol 100mg OD	0	0	0	0		0	0	0	0	2	0	0	0	0	0	2	3
25	T. Finasteride 5mg OD	0		0		BPH	0	0	0	0	2	0	0	0	0	0	2
	Syr. Lactulose 15ml PRN	0		0		DM	0	0	0	0	0	0	0	0	0	0	0
	T. Diamicron 60mg BD	0		0		Glaucoma	0	0	0	0	0	0	0	0	0	0	0
	T. Metformin 500mg BD	0		0		Hyperthyroidism	0	0	0	0	2	0	0	0	0	0	2
	Timolol BD	0		0		HF	0	0	0	0	0	0	0	0	0	0	0
	Artificial tear QID	0		0			0	0	0	0	0	0	0	0	0	0	0
	T. Fluconazole 100mg OD	0		0			0	0	0	0	2	0	0	0	0	0	2
	T. Propanolol 20mg BD	0		0			0	0	0	0	0	0	0	0	0	0	0
	T. Carbimazole 5mg OD	0	0	0	0		0	0	0	0	0	0	0	0	0	0	0	0.666667
26	T. Aspirin 100mg OD	0		0		Dyslipidemia	0	0	0	0	2	0	0	0	0	0	2
	T. Simvastatin 40mg ON	0		0		BPH	0	0	0	0	2	0	0	0	0	0	2
	T. Hytrin 4mg ON	1		1		Gout	0	0	0	0	0	2	0	0	0	1	3
	T. Colchicine TDS	0	0.25	1	0.5		0	0	0	0	2	0	0	0	0	1	3	2.5
27	T. Perindopril 8g OD	0		0		HTN	0	0	0	0	0	0	0	0	0	0	0
	T. Rocaltriol 0.25mg OD	0	0	0	0	Oestroporosis	0	0	0	0	0	0	0	0	0	0	0	0
28	T. Chlopromazine 200mg OD	1		1		Psychotic	0	0	0	0	2	2	0	0	0	0	4
	T. Fluvoxamine 50mg ON	1	1	1	1		0	0	0	0	2	2	0	0	0	0	4	4
29	T. Simvastatin 10mg ON	1	1	0	0	Dyslipidemia	0	0	0	0	0	0	0	0	0	0	0	0
30	T. Amlodipine 5mg OD	0		0		HTN	0	0	0	0	2	0	0	0	0	0	2
	T. Diamicron 40mg OD	0		0		DM	0	0	0	0	2	0	0	0	0	0	2
	T. Metformin 500mg BD	0		0		Dyslipidemia	0	0	0	0	2	0	0	0	0	0	2
	T. Simvastatin 10mg ON	0	0	0	0		0	0	0	0	2	0	0	0	0	0	2	0.363636
31	T. Metformin 1g BD	0		0		DM	0	0	0	0	0	2	0	0	0	0	2
	T. Aspirin 100mg OD	0	0	0	0	CVD	0	0	0	0	0	2	0	0	0	0	2	2
32	T. Aspirin 300mg 1/4 OD	0		0		BPH	0	0	0	0	2	0	0	0	0	0	2
	T. Finasteride 5mg OD	0		1		Psychotic	0	0	0	0	0	0	0	1	0	1	2
	T. Doxazosin 4mg ON	1		1		CVD	0	0	0	0	2	0	0	1	0	1	4
	T. Escitalopram 10mg OD	1	0.5	1	0.75		0	0	0	0	2	0	0	0	0	0	2	2
33	T. Madopnar (Levodopa 200mg & Benserazide 50mg)	1	1	1	1	Parkinson	0	0	0	0	0	0	0	0	0	1	1	1
34	T. Donepezil 5mg 2tab OM	0		0		Alzheimer's	3	0	0	0	0	0	0	0	0	0	3
	T. Alendronate 70mg	0	0	0	0	Osteoporosis	3	0	0	0	0	0	0	0	0	0	3	3
35	T. Zincofer 1/1	0		0		HTN	3	3	0	0	0	0	1	0	0	0	7
	T. Perindopril 4mg OD	0		0		Dyslipidemia	0	0	0	0	0	0	0	0	0	0	0
	T. Simvastatin 10mg ON	0	0	0	0		0	0	0	0	0	0	0	0	0	0	0	2.33333
36	T. Amlodipine 5mg OD	0		0		HTN	0	3	0	0	2	0	0	0	0	0	5
	T. Metformin 500mg BD	0		0		DM	0	0	0	2	2	0	0	0	0	0	4
	T. Gliclazide 30mg OD	0		0		HF	0	0	0	0	2	0	0	0	0	0	2
	T. Atenolol 100mg 1/2 OD	0		0		Hypothyroidism	0	0	0	0	2	0	0	0	0	0	2
	T. Thyroxine 100mg 1/4 OD	0		0		Dyslipidemia	0	0	0	0	2	0	0	0	0	0	2
	T. Simvastatin 10mg ON	0	0	0	0		0	0	0	0	2	0	0	0	0	0	2	2.83333
37	T. Glyprin (Aspirin 100mg ; glycine 45mg) OD	0		0		Dyslipidemia	0	0	0	0	0	0	0	0	0	1	1
	T. Simvastatin 40mg ON	0		0		CVD	0	0	0	0	0	0	0	0	0	0	0
	T. Omeprzole 20mg OD	1	0.333333	1	0.333333		0	0	0	0	0	0	1	0	1	0	2	2.83333
38	T. Prazosin 1mg 2tab BD	1		1		BPH	0	0	0	0	2	2	0	0	0	1	5
	T. Amlodipine 10mg OD	0		0		HTN	0	0	0	0	2	0	0	0	0	0	2
	T. Simvastatin 10mg ON	0	0.333333	0	0.333333	Dyslipidemia	0	0	0	0	2	0	0	0	0	0	2	3
39	T. Omeprazole 20mg OD	1		1		DM	3	3	0	2	2	0	1	0	1	1	13
	T. Frusemide 40mg OD	0		0		HTN	0	0	0	0	2	0	0	0	0	0	2
	T. Sitagliptin 50mg OD	0		0		Dyslipidemia	0	0	0	0	0	0	0	0	0	1	1
	T. Losartan 50mg OD	0		0		HF	0	0	0	0	0	0	0	0	0	1	1
	T. Simvastatin 40mg ON	0		0			0	0	0	0	2	0	0	0	0	0	2
	T. Amlodipine 10mg OD	0		0			0	0	0	0	2	0	0	0	0	0	2
	Vitamin B complex	0	0.142857	0	0.142857		3	0	0	2	0	0	0	0	0	0	5	3.71429
40	T. Gemfibrozil 300mg BD	0		0		Dyslipidemia	0	0	0	0	2	0	1	1	0	1	5
	T. Bisprolol Fumarate 2,mg 1&1/2 OD	0		0		HF	0	0	0	0	2	0	0	0	0	0	2
	T. Losartan 50mg OD	0		0		HTN	0	3	0	0	2	0	0	0	0	0	5
	T. Amlodipine 10mg OD	0		0			0	3	0	0	2	0	0	0	0	0	5
	T. Aspirin 300mg 1/2 OD	1		1			0	0	0	0	2	0	0	0	0	0	2
	T. Simvastatin 40mg ON	0	0.166667	0	0.166667		0	0	0	0	2	0	0	1	0	0	3	3.66667
41	T. Metformin 500mg 1/2 BD	0		0		Dyslipidemia	0	0	2	0	2	0	1	0	0	0	5
	T. Amlodipine 10mg OD	0		0		HTN	0	0	0	0	2	0	0	0	0	0	2
	T. Perindopril 4mg OD	0		0		DM	0	0	0	0	0	0	0	0	0	0	0
	T. Simvastatin 20mg ON	0	0	0	0		0	0	0	0	2	0	0	0	0	0	2	2.25
42	T. Tarazosin mg OD	1		1		BPH	0	0	0	0	0	0	0	1	0	0	1	1
43	T. Phenytoin sodium 100mg tds	1		1		Seizure	3	3	2	2	2	2	1	0	0	0	15
	T. Irbesartan 300mg OD	0		0		HTN	0	0	0	0	2	0	0	0	0	0	2
	T. Simvastatin 20mg ON	0		0		Dyslipidemia	0	0	0	0	2	0	0	0	0	0	2
	T. Aspiirin 75mg OD	0	0.25	0	0.25		0	0	0	0	2	0	0	0	0	0	2	5.25
44	T. Omeprazole 20mg OD	1		1		HF	0	0	0	0	2	2	1	0	1	0	6
	T.Carvedilol 6.25mg 1/2 tab BD	0		0		Dyslipidemia	0	0	0	0	2	0	0	0	0	0	2
	T. Potassium Chloride 600mg 2tab OD	0		0			0	0	0	0	2	0	0	0	0	0	2
	T. Aspirin 100mg OD	0		0			0	0	0	0	2	0	0	1	0	0	3
	T. Atorvastatin 20mg ON	0		0			0	0	0	0	2	0	0	0	0	0	2
	T. Frusemide 40mg OD	0		0			0	0	0	0	2	2	0	0	0	0	4
	T. Clopidogrel 25mg OD	0	0.142857	1	0.285714		0	0	0	0	2	2	1	1	0	0	6	3.57143
45	T. Alendronate 70mg/ cholecalciferol 140mg Once W	0	0	0	0	Osteoporosis	0	0	0	0	0	0	0	0	0	0	0	0
46	Insulin Mixtard 18unit	0		0		DM	0	0	0	0	2	0	0	0	0	0	2
	T. Amlodipine 10mg OD	0		0		HTN	0	0	0	0	2	0	0	0	0	0	2
	T. Atenolol 50mg OD	0		0		Dyslipidemia	0	0	0	0	2	0	0	0	0	0	2
	T. Hydrochlorothiazide 50mg OM	0		0			0	0	0	0	2	0	0	0	0	0	2
	T. Perindopril 8mg OD	0		0			0	0	0	0	2	0	0	0	0	0	2
	T. Simvastatin 20mg ON	0		0			0	0	0	0	2	0	0	0	0	0	2
	T. Aspirin 75mg OD	0	0	0	0		0	0	0	0	2	0	0	0	0	0	2	2
47	T. Hydrochlorothiazide 12.5mg	0		0		HTN	0	0	0	0	0	0	0	0	0	0	0
	T. Enalapril 10mg OD	0	0	0	0		0	0	0	0	0	0	0	0	0	0	0	0
48	T. Perindopril 8mg OD	0		0		DM	0	0	0	0	2	0	0	0	0	1	3
	T. Metformin 1g BD	0		0		Dyslipidemia	0	0	0	0	2	0	0	0	0	1	3
	T. Aspirin 75mg OD	0		0		HTN	0	0	0	0	2	0	0	0	0	1	3
	T. Simvastatin 20mg ON	0	0	0	0		0	0	0	0	0	0	0	0	0	1	1	2.5
49	T. Perindopril 5mg OD	0		0		HTN	0	0	0	0	0	0	0	0	0	0	0
	T. Prednisolone 10mg BD PRN	0		0			0	0	0	0	2	0	0	0	0	0	2
	T. Amlodipine 10mg OD	0		0			0	0	0	0	2	0	0	0	0	0	2
	T. Hydrorizine 25mg TDS	1	0.25	1	0.25		0	0	0	0	2	0	0	0	1	1	4	2
50	T. Aspirin 150mg OD	1		1		HF	0	0	0	0	2	0	0	0	0	0	2
	T. Simvastatin 20mg OD	0		0		Dyslipidemia	0	0	0	0	0	0	0	0	0	0	0
	T. Atenolol 5mg OD	0		0			0	0	0	0	2	0	0	0	0	0	2
	T. Slow K 0D	0	0.25	0	0.25		0	0	0	0	2	0	1	0	0	0	3	1.75
51	T. Calcitriol 0.25mcg BD	0		0		Osteoporosis	0	0	0	0	0	0	0	0	0	0	0
	T. Amlodipine 10mg OD	0		0		HTN	0	0	0	0	2	0	0	0	0	0	2
	T. Calcium Carbonate 500mg TDS	0		0		HF	0	0	0	0	2	0	0	0	0	0	2
	T. Bisoprolol .25mg OD	0	0	0	0		0	0	0	0	2	0	0	0	0	0	2	1.5
52	T. Atorvastatin 20mg ON	0		0		Dyslipidemia	0	0	0	0	2	0	0	0	0	1	3
	T. Metformin 500mg BD	0		0		DM	0	0	0	0	0	0	0	0	0	0	0
	T. Perindopril 4mg OM	0		0		HTN	0	0	0	0	0	0	0	0	0	0	0
	Fusidic acid 2% Cream	0	0	0	0		0	0	0	0	2	0	0	0	0	0	2	1.25
53	T. Amlodpine 5mg OM	0		0		HTN	0	3	0	0	2	0	0	0	0	0	5
	T. Metformn 500mg 3tab OM	0		0		DM	0	3	2	2	2	0	0	0	0	0	9
	T. Simvastatin 10mg ON	0		0		Dyslipidemia	0	0	0	0	2	0	0	0	0	0	2
	T. Perindopril 4mg 1 tab OM	0		0		Anaemia	0	0	0	0	2	0	0	0	0	0	2
	T.ASA 100mg OM	1		1			0	0	0	0	2	0	0	0	0	1	3
	T. Ascorbic Acid 100mg OD	0		0			0	0	0	0	2	0	0	0	0	0	2
	T. Iron 200mg ON	0	0.142857	0	0.142857		0	0	0	0	0	0	0	0	0	0	0	3.28571
54	Cap. Clozacilin 250mg 2 cap QID	0		0		HTN	0	0	0	0	0	0	0	0	0	0	0
	T. Omeprazole 20mg OD	0		1			0	0	0	0	0	0	0	0	0	0	0
	T. Amlodipine 5mg OD	0		0			0	0	0	0	0	0	0	0	0	0	0
	T. Bisacodyl 5mg 2 tab BD	0	0	1	2		0	0	2	2	0	0	0	0	1	1	6	1.5
55	Tab Amodipine/valsartan 10mg /160mg OM	1	1	0	0	HTN	0	0	0	0	0	0	0	0	0	1	1	1
56	T. Fusemide 40mg OD	0		1		HF	0	0	0	0	2	0	0	0	0	1	3
	T. Atorvastain 20mg ON	0		0		Dyslipidemia	0	0	0	0	2	0	0	0	0	1	3
	T. Atenolol 50mg OD	0		1		HTN	0	0	0	0	2	0	0	0	0	0	2
	T. Iron 500mg OD	0		0			0	0	0	0	2	0	0	0	0	0	2
	Cap. Omeprazole 20mg ON	1	0.2	1	0.6		0	0	0	0	2	0	0	0	1	0	3	2.6
57	T. Alendronate 70mg once per weekk	0		0		Osteoporosis	0	0	0	0	0	0	0	0	0	0	0
	T. Calcium Carbonate 500mg BD	0		0		Parkinson	0	0	0	0	0	0	0	0	0	0	0
	T. Calcitriol 0.25mcg OD	0		0			0	0	0	0	0	0	0	0	0	0	0
	T. Madopar 200/50 1/4 tsd	1		1			0	0	0	0	2	0	0	0	0	0	2
	T.Vitamin B OD	0	0.2	0	0.4		0	0	0	0	0	0	0	0	0	0	0	0.4
58	Cap.Gabapentin 300mg ON	1	1	0	0	Seizure	0	0	0	0	0	0	0	0	1	0	1	1
59	T. Plavix 75mg OM	1		1		HTN	0	0	0	0	2	0	0	0	0	0	2
	T. Perindopri 2mg OM	0		0		HF	0	0	0	0	2	0	0	0	0	0	2
	T. Frusemide 40mg OD	0		1			0	0	0	0	2	0	0	0	0	0	2
	T. Bisprolol Fumarate 5mg 1/2 OM	0		0			0	0	0	0	2	0	0	0	0	0	2
	T. Spironolactone 25mg 1/2tab OM	1	0.4	1	0.6		0	0	0	0	2	0	0	0	0	0	2	2
60	T. Glibenclamde 5mg OD	1		1		DM	0	0	0	0	0	0	0	0	0	0	0
	T. Metformin 500mg 2 tab BD	0	0.5	0	0.5		0	0	0	0	0	0	0	0	0	0	0	0
61	Cap. Aspirin 100mg OD	0		0		HTN	0	0	0	0	0	0	0	0	0	0	0
	T. Amlodipine 2.5mg OD	0		0		Osteoporosis	0	0	0	0	0	0	0	0	0	0	0
	T. Alendronic acid 70mg 1wk	0		0		Dyslipidemia	0	0	0	0	0	0	0	0	0	0	0
	T. Simvastatin 20mg ON	0		0			0	0	0	0	2	0	0	0	0	0	2
	T. Omeprazole 20mg OD	1	0.2	1	0.2		0	0	0	0	0	0	0	0	0	0	0	0.4
62	T. DIazepam 2.5mg ON	1		1		Anxiety	0	0	0	0	0	0	0	0	0	1	1
	T. Calcium 600mg + Vitamin D3 500 IU	0	0.5	0	0.5		0	0	0	0	0	0	0	0	0	0	0	0.5
63	T. Simvastatin 40mg ON	0		0		Dyslipidemia	0	0	0	0	2	0	0	0	0	0	2
	T. Frusemide 40mg OD	0		0		DM	0	0	0	0	2	0	0	0	0	0	2
	T. Aspirin 100mg OD	0		1		HF	0	0	0	0	2	0	0	0	0	0	2
	T. Metformin 500mg BD	0		0		HTN	0	0	0	0	2	0	0	0	0	0	2
	T. Perindopril 2mg OD	0		0			0	0	0	0	2	0	0	0	0	0	2
	T. Atenolol 25mg OD	0		0			0	0	0	0	2	0	0	0	0	0	2
	T. Slow K 600mg OD	0		1			0	0	0	0	2	0	0	0	0	0	2
	T. Omeprazole 40mg OD	1	0.125	1	0.375		0	0	0	0	0	0	0	0	1	0	1	1.875
64	T. Omeprazol e 40mg OD	1		1		BPH	0	0	0	0	2	0	0	0	0	0	2
	T. Alfluzosin 10mg OD	0		0		Anxiety	0	0	0	0	2	0	0	0	0	0	2
	T. Warfarin 2mg OD	0		1		HTN	0	0	0	0	2	0	0	0	0	0	2
	T. Lisinopril 10mg OD	0		0		DM	0	0	0	0	2	0	0	0	0	0	2
	T. Lorazepam 0.5mg ON	1		1			0	0	0	0	2	0	1	0	0	0	3
	T. Folic acid 1/1 OD	0		0			0	0	0	0	0	0	0	0	0	0	0
	T. Tramal 50mg TDS	0		1			0	0	0	0	2	0	1	1	1	1	6
	T. Celebrex 200mg BD	0		1			0	0	0	0	2	0	1	1	1	1	6
	Syp. Lactulose 10ml ON	0		0			0	0	0	0	0	0	0	0	0	0	0
	S/C Mixtard 12U BD	0	0.2	0	0.5		0	0	0	0	0	0	0	0	0	0	0	2.3
65	T. Simvastatin 20mg ON	0		0		Dyslipidemia	0	0	0	0	0	0	0	0	0	0	0
	T. Lasix 80mg OD	0		0		HF	0	0	0	0	2	0	0	0	0	0	2
	T. Rocalriol 0.5mg OD	0		0		Osteoporosis	0	0	0	0	0	0	0	0	0	0	0
	T. Calcium Carbonate 1gm tds	0	0	0	0		0	0	0	0	2	0	0	0	0	0	2	1
66	T. Metformin 500mg BD	0		0		DM	0	0	0	0	2	0	0	0	0	0	2
	T. Simvastatin 10mg ON	0		0		Dyslipidemia	0	0	0	0	2	0	0	0	0	0	2
	T. Gliclazide 80mg 1/2 tab BD	0		0		HTN	0	0	0	0	2	0	0	0	0	0	2
	T. Amlodipine 10mg OM	0	0	0	0		0	0	0	0	2	0	0	0	0	0	2	2
67	T. Paracetamol 500mg OD	0		0			0	0	0	0	0	0	0	0	0	0	0
	Betamethasone	0	0	0	0		0	0	0	0	0	0	0	0	0	0	0	0
68	T. Metformin 500mg 2 tab BD	0		0		DM	0	0	0	0	2	0	0	0	0	0	2
	T. Gliclazide 80mg 1/2 tab BD	0		0		Dyslipidemia	0	0	0	0	2	0	0	0	0	0	2
	T. Calcium carbonate 500mg OD	0		0		HTN	0	0	0	0	2	0	0	0	0	0	2
	T. Amlodipine 5mg OD	0		0			0	0	0	0	2	0	0	0	0	0	2
	T. Perindopril 8mg OD	0		0			0	0	0	0	2	0	0	0	0	0	2
	T. Simvastatin 20mg OD	0	0	0	0		0	0	0	0	2	0	0	0	0	0	2	2
69	T. Metformin 50mg BD	0		0		DM	0	0	0	0	2	0	0	0	0	0	2
	T. Amlodipine 5mg OD	0		0		HTN	0	0	0	0	2	0	0	0	0	0	2
	Syr. Diphenhydramine 5ml tds	0	0	0	0		0	0	0	0	0	0	0	0	0	0	0	1.33333
70	T. Amlodipine 5mg OD	0		0		HTN	0	0	0	0	2	0	0	0	0	0	2
	T. Bisprolol 5mg OD	0	0	0	0	HF	0	0	0	0	2	0	0	0	0	0	2	2
71	T. Amlodipine 10mg OD	0		0		HTN	0	0	0	0	0	0	0	0	0	0	0
	T. Hydrochlorothiazide 12.5mg OD	0	0	0	0		0	0	0	0	0	0	0	0	0	0	0	0
72	T. Amlodipine 5mg OD	0	0	0	0	HTN	0	0	0	0	0	0	0	0	0	0	0	0
73	T. Metformin HCL 500mg BD	0		0		DM	0	0	0	0	2	0	0	0	0	0	2
	T. Simvastatin 40mg ON	0		0		Dyslipidemia	0	0	0	0	2	0	0	0	0	0	2
	T. Hydrochlorothiazide 50mg OM	0		0		HTN	0	0	0	0	2	0	0	0	0	0	2
	T. Potassium Chloride 600mg SR OD	0		0			0	0	0	0	2	0	0	0	0	0	2
	T. Amlodipine 10mg OD	0		0			0	0	0	0	2	0	0	0	0	0	2
	T. Perindopril 4mg OD	0	0	0	0		0	0	0	0	2	0	0	0	0	0	2	2
74	T. Simvastatin 10mg ON	0		0		Dyslipidemia	0	0	0	0	2	0	0	0	0	0	2
	T. Amlodipine 10mg OD	0	0	0	0	HTN	0	0	0	0	2	0	0	0	0	0	2	2
75	T. Metformin 500mg BD	0		0		DM	0	0	0	0	0	0	0	0	0	0	0
	T. Diclofenac 50mg	1	0.5	0	0		3	0	0	0	0	0	0	0	0	0	3	1.5
76	T.Metformin 500mg BD	0		0		DM	0	0	0	0	2	0	0	0	0	0	2
	T. Amlodipine 10mg OD	0		0		HTN	0	0	0	0	2	0	0	0	0	0	2
	T. Calcium Carbonate 500mg OD	0	0	0	0		0	0	0	0	2	0	0	0	0	0	2	2
77	T. Simvastatin 10mg ON	0	0	0	0	Dyslipidemia	0	0	0	0	0	0	0	0	0	0	0	0
78	T. Amlodipine 10mg OD	0		0		HTN	0	0	0	0	0	0	0	0	0	0	0
	T. Diclofenac 50mg	1	0.5	0	0	Gout	3	3	0	0	0	0	0	0	0	0	6	3
79	T. Simvastatin 10mg ON	0	0	0	0	Dyslipidemia	0	0	0	0	0	0	0	0	0	0	0	0
80	T. Metformin 500mg BD	0	0	0	0	DM	0	0	0	0	0	0	0	0	0	0	0	0
81	T. Metformin 500mg BD	0		0		DM	0	0	0	0	2	0	0	0	0	0	2
	T. Amlodipine 10mg OD	0	0	0	0	HTN	0	0	0	0	2	0	0	0	0	0	2	2
82	T. Amlodipine 5mg OD	0	0	0	0	HTN	0	0	0	0	0	0	0	0	0	0	0	0
83	T. Metformin 500mg BD	0		0		DM	0	0	0	0	0	0	0	0	0	0	0
	Bena Expectorant	0	0	0	0		0	3	0	0	0	0	1	0	0	0	4	2
84	T. Simvastatin 40mg ON	0		0		Dyslipidemia	0	0	0	0	2	0	0	0	0	0	2
	T. Amlodipine 5mg OD	0		0		HTN	0	0	0	0	2	0	0	0	0	0	2
	T. Perindopril 4mg ON	0		0		HF	0	0	0	0	2	0	0	0	0	0	2
	T. Atenolol 100mg OD	0	0	0	0		0	0	0	0	2	0	0	0	0	0	2	2
85	T. Amlodipine 10mg OD	0		0		HTN	0	0	0	0	0	0	0	0	0	0	0
	T. Aspirin 100mg OD	0	0	0	0		0	0	0	0	0	0	0	0	0	0	0	0
86	T. Sulpiride 400mg TDS	1		1		Psychotic	0	0	2	0	2	2	0	0	0	0	6
	T. Simvastatin 20mg OD	0		0		Dyslipidemia	0	0	0	0	2	0	0	0	0	0	2
	T. Benzhexol 20mg BD	1		0		Parkinson	0	0	0	0	2	2	0	0	0	0	4
	T. Chlorphenirmine 4mg TDS	1	0.75	1	0.5		3	0	0	0	2	0	0	0	0	0	5	4.25
87	T. Simvastatin 10mg ON	0		0		Dyslipidemia	0	0	0	0	2	0	0	0	0	0	2
	T. Risperidone 20mg OD	0		1		Parkinson	0	0	0	0	2	2	0	0	0	0	4
	T. Benzhexol 2mg OD	1		0		Psychotic	0	0	0	0	2	2	0	0	0	0	4
	T. Metformin 500mg BD	0		0		DM	0	0	0	0	2	0	0	0	0	0	2
	Inj. Fluphenazin Decanoate 25mg/ml	0	0.2	1	0.4		0	0	0	0	2	0	0	0	0	0	2	2.8
88	T. Sodium Valporate 200mg 2tab BD	0		0		Seizure	0	0	0	0	0	0	0	0	0	0	0
	T. Folic Acid 5mg OD	0		0			0	0	0	0	0	0	0	0	0	0	0
	Cap. Omega 3 oil OD	0	0	0	0		0	0	0	0	0	0	0	0	0	0	0	0
89	T. Sulpiride 200mg TDS	1		1		Psychotic	0	0	0	0	0	0	0	0	0	0	0
	T. Sodium Valporate 200mg 2tab BD	0	0.5	0	0.5	Seizure	0	0	0	0	0	0	0	0	0	0	0	0
90	T. Carbamazepine 200mg 2 tab BD	1		1		Seizure	0	0	0	0	2	0	0	0	0	0	2
	T. Iron Fumerate 200mg 2tab OD	0		0		HTN	0	0	0	0	0	0	0	0	0	0	0
	T. Amlodipine 10mg OD	0		0		DM	0	0	0	0	2	0	0	0	0	0	2
	T. Gliclazide MR 600 1/2 tab OD	0		0		Dyslipidemia	0	0	0	0	2	0	0	0	0	0	2
	T. Folic Acid 5mg OD	0		0			0	0	0	0	0	0	0	0	0	0	0
	T. Simvastatin 20mg ON	0		0			0	0	0	0	2	0	0	0	0	0	2
	T. B Complex	0		0			0	0	0	0	0	0	0	0	0	0	0
	T. Metformin 850mg BD	0	0.125	0	0.125		0	0	0	0	0	0	0	0	0	0	0	1
91	T. Amlodipine 5mg 1tab OM	0		0		HTN	0	0	0	0	0	0	0	0	0	0	0
	T. Aspirin 100mg OM	0	0	0	0		0	0	0	0	0	0	0	0	0	0	0	0
92	T. Olanzepine 10mg ON	1		1		Psychotic	0	0	0	0	0	0	0	0	0	0	0
	T. Sodium Valporate 200mg 2tab BD	0	0.5	0	0.5	Seizure	0	0	0	0	0	0	0	0	0	0	0	0
93	T. Amlodipine 10mg OD	0		0		HTN	0	0	0	0	2	0	0	0	0	0	2
	t. Metformin 500mg BD	0		0		DM	0	0	0	0	2	0	0	0	0	0	2
	T. Calcium 300mg OD	0		0		Parkinson	0	0	0	0	0	0	0	0	0	0	0
	T. Slow K 600 BD	0		0		Dyslipidemia	0	0	0	0	0	0	0	0	0	0	0
	T. Benzhexol 1.3mg BD	1		1		Psychotic	0	0	0	0	2	0	0	0	0	0	2
	T. Simvastatin 20mg ON	0		0			0	0	0	0	2	0	0	0	0	0	2
	T. Haloperidol 5mg ON	0	0.142857	1	0.285714		0	0	0	0	2	0	0	0	0	0	2	0
94	Glycopyronium breezhalers OD	0		0		TB	0	0	0	0	0	0	0	0	0	0	0
	MDI Berodual (Ipratopium Br 250mcg & fenoterol HBr 500mcg	0		0			0	0	0	0	0	0	0	0	0	0	0
	T. Rimfapicin 180mg 3TAB OD	0		0			0	0	0	0	2	0	0	0	0	0	2
	T. Isoniazid 75mg 3 tab OD	0		0			0	0	0	0	2	0	0	0	0	0	2
	T. Pyridomine 10mg OD 3 tab	0	0	0	0		0	0	0	0	2	0	0	0	0	0	2	1.2
95	T. Metformin 850mg TDS	0		0		DM	0	0	2	0	0	0	0	0	0	0	2
	T. Glibenclamde 5mg tds	1	0.5	1	0.5		0	0	0	0	0	0	0	0	0	0	0	1
96	T. Tramadol 500mg tds	1		1			0	0	0	0	0	0	0	0	0	0	0
	Syp. Lactulose 15ml ON	0		0			0	0	0	0	0	0	0	0	0	0	0
	T. Iron Sulphate OD	0		0			0	0	0	0	0	0	0	0	0	0	0
	T. Folic acid OD	0	0.25	0	0.25		0	0	0	0	0	0	0	0	0	0	0	0
97	T. Ometac 20mg OD	1		1		Asthma	3	0	0	0	0	0	0	0	0	0	3
	MDI Ventolin 2 puff	0		0			0	0	0	0	0	0	0	0	0	0	0
	MDI Berodual 2 puff TDS	0		0			0	0	0	0	0	0	0	0	0	0	0
	T. Bromhexine 8mg TDS	0	1	0	0.25		0	0	0	0	0	0	0	0	0	0	0	0.75
98	T. Glyprin 100mg OD	0		0		CVD	0	0	0	0	2	0	0	0	0	0	2
	T. Simvastatin 40mg ON	0		0		Dyslipidemia	0	0	0	0	0	0	0	0	0	0	0
	T. Frusemide 40mg OD	0		0		Asthma	0	0	0	0	2	0	0	0	0	0	2
	MDI Berodual 2 puff TDS	0		0			0	0	0	0	0	0	0	0	0	0	0
	MDI Ventolin 2 puff	0	0	0	0		0	0	0	0	0	0	0	0	0	0	0	0.8
99	T. Omeprazole 20mg 2 tab OD	0		0		Osteoporosis	0	0	0	0	0	0	0	0	0	0	0
	T. Calcum Carbonate 300mg OD	0		0			0	0	0	0	0	0	0	0	0	0	0
	T. Calcitriol 0.25mcg OD	0	0	0	0		0	0	0	0	0	0	0	0	0	0	0	0
100	T. Dilltiazem 30mg TDS	0		0		Psychotic	0	0	0	0	2	0	0	0	0	0	2
	T. Potassim Chloride 600mg TDS	0		0		Dyslipidemia	0	0	0	0	0	0	0	0	0	0	0
	Inj Mixtard 30 s/c 16U BD	0		0			0	0	0	0	2	0	0	0	0	0	2
	T. Simvastatin 20mg OD	0	0		0		0	0	0	0	2	0	0	0	0	0	2	1.5
101	T. Clopidogrel 25mg OD	0		1		Dyslipidemia	0	0	0	0	0	0	0	0	0	0	0
	T. Atorvastatin 40mg ON	0		0		HTN	0	0	0	0	0	0	0	0	0	1	1
	T. Amlodipine 5mg OD	0		0			0	0	0	0	0	0	0	0	0	0	0
	T. Perindopril 4mg OD	0	0	0	0.25		0	0	0	0	0	0	0	0	0	0	0	0.25
102	T. Neulin SR 250 BD	1		1		COPD	0	0	0	0	0	0	0	0	0	0	0
	MDI Berodual 2 puff TDS	0		0			0	0	0	0	0	0	0	0	0	0	0
	MDI Salbutamol 100mcg 1 puff OM	0		0			0	0	0	0	0	0	0	0	0	0	0
	Seretide accuhaler 50/500mcg 1 puff OM	0	0.25	0	0.25		0	0	0	0	0	0	0	0	0	0	0	0
103	T. Amlodipine 10mg OD	0		0		HTN	0	0	0	0	2	0	0	0	0	0	2
	T. Metoprolol 100mg BD	0		0		DM	0	0	0	0	2	0	0	0	0	0	2
	T. Gliclazide 80mg BD	0	0	0	0		0	0	0	0	0	0	0	0	0	0	0	1.33333
104	T. Atenolol 100mg OD	0	0	0	0	HF	0	0	0	0	0	0	0	0	0	0	0	0
105	T. Metroprolol 50mg OD	0	0	0	0	HF	0	0	0	0	0	0	0	0	0	0	0	0
106	T. Gliclazide 1/2 tab BD	0		0		DM	0	0	0	0	0	0	0	0	0	0	0
	T. Glyprin 1 tab	0		0		CVD	0	0	0	0	0	0	0	0	0	0	0
	T. Metformin 500mg BD	0	0	0	0		0	0	0	0	0	0	0	0	0	0	0	0
107	T. Unasyn 1 tab BD (15DAYS)	0		0		Psychotic	0	0	0	0	0	0	0	0	0	0	0
	T. Gabapentin 300mg OD	0		0		HTN	0	0	0	0	0	0	0	0	0	0	0
	T. Perindopril 4mg OD	0		0		DM	0	0	0	0	2	0	0	0	0	0	2
	T. Metformin 500mg BD	0		0			0	0	0	0	2	0	0	0	0	0	2
	T. Chlorphenirmine 4mg PRN	1		1			0	0	0	0	0	0	0	0	0	0	0
	Inj. Actrapid 6u TDS	1		0			0	0	0	2	0	0	0	0	0	0	2
	Inj. Insulatard 12u ON	1	0.428571	0	0.142857		0	0	0	0	0	0	0	0	0	0	0	0.857143
108	T. Atorvastatin 10mg ON	0		0		Dyslipidemia	0	0	0	0	0	0	0	0	0	1	1
	T. Atenolol 50mg OM	0		0		HF	0	0	0	0	2	0	0	0	0	0	2
	T. Sitagliptin 50mg OD	0		0		DM	0	0	0	0	0	0	0	0	0	0	0
	T. Amlodipine 5mg OD	0		0		HTN	0	0	0	0	2	0	0	0	0	0	2
	T. Metformin 500mg 2 tab BD	0		0			0	0	0	0	2	0	0	0	0	0	2
	T. Gliclazide 60mg MR 2tab OD	0	0	0	0		0	0	0	0	0	0	0	0	0	0	0	1.16667
109	T. Amlodipine 5mg OD	0	0	0	0	HTN	0	0	0	0	0	0	0	0	0	0	0	0
110	T. Amlodipine 5mg OM	0		0		HTN	0	0	0	0	2	0	0	0	0	0	2
	T. Simvastatin 20mg ON	0		0		Dyslipidemia	0	0	0	0	2	0	0	0	0	0	2
	Lactulose 15mL ON	0		0		Psychotic	0	0	0	0	0	0	0	0	0	0	0
	T. Mitazapine 15mg ON	1	0.25	1	0.25		0	0	0	0	0	0	0	0	0	0	0	1
111	T. Duodart 0.5mg OD	0		1		BPH	0	0	0	0	0	0	0	0	0	0	0
	T. Simvastatin 20mg ON	0		0		Dyslipidemia	0	0	0	0	0	0	0	0	0	0	0
	T. Aricept 10mg ON	0		0		Dementia	0	0	0	0	0	0	0	0	0	0	0
	T. Subrex 1 tab ON	0		0		Glaucoma	0	0	0	0	0	0	0	0	0	0	0
	Seretide accuhaler 50/500mcg 2 puff OM	0		0		Asthma	0	0	0	0	0	0	0	0	0	0	0
	Xalatan eye drops ON	0	0	0	0.166667		0	0	0	0	0	0	0	0	0	0	0	0
112	T. Amlodipine 5mg OD	0	0		0	HTN	0	0	0	0	0	0	0	0	0	0	0	0
113	T. Amlodipine 5mg OD	0		0		HTN	0	0	0	0	0	0	0	0	0	0	0
	T. Folic acid OM	0		0			0	0	0	0	0	0	0	0	0	0	0
	T. Ferrous Fumarate 20mg	0		0			0	0	0	0	0	0	0	0	0	0	0
	Vitamin D OD	0	0	0	0		0	0	0	0	0	0	0	0	0	0	0	0
114	T. Simvastatin 40mg ON	0		0		Dyslipidemia	0	0	0	0	2	0	0	0	0	0	2
	T. Gliclazide MR 30gm OM	0		0		DM	0	0	0	0	0	0	0	0	0	0	0
	T. Neulin SR 250 ON	0		0		HTN	0	0	0	0	0	0	0	0	0	0	0
	T. Amlodipine 10mg ON	0		0		CVD	0	0	0	0	2	0	0	0	0	0	2
	T. Ticlopidine 250mg OD	1		1		Asthma	0	0	0	0	2	0	0	0	0	0	2
	Seretide Accuhaler 2 puff BD	0		0			0	0	0	0	2	0	0	0	0	0	2
	MDI Ventolin 2 puff BD	0	0.142857	0	0.142857		0	0	0	0	0	0	0	0	0	0	0	1.14286
115	T. Amlodipine 5mg OD	0		0		HTN	0	0	0	0	0	0	0	0	0	0	0
	T. Perindopril 4mg 2tab OM	0	0	0	0		0	0	0	0	0	0	0	0	0	0	0	0
116	T. Metformin HCL 1/1/2 Tab BD	0		0		DM	0	0	0	0	2	0	0	0	0	0	2
	T. Perindopril 4mg 2 tab OD	0		0		HTN	0	0	0	0	2	0	0	0	0	0	2
	T. Simvastatin 40mg 1/2 tab ON	0		0		Dyslipidemia	0	0	0	0	2	0	0	0	0	0	2
	T. Amlodipine 10mg OD	0		0		HF	0	0	0	0	2	0	0	0	0	0	2
	T. Atenolol 100mg 1/2 tab OD	0		0			0	0	0	0	2	0	0	0	0	0	2
	T. Calcium Carbonate 500mg 1/2 tab OM	0	0	0	0		0	0	0	0	2	0	0	0	0	0	2	2
117	T. Prednisolone 5mg BD PRN	0		0		Asthma	3	3	0	0	2	0	0	0	0	0	8
	T. Cetrizine 10mg BD	0	0	0	0		0	0	0	0	0	0	0	0	0	0	0	4
118	T. Amlodipine 5mg OM	0		0		HTN	0	0	0	0	2	0	0	0	0	0	2
	T. Bisprolol Fumarate 5mg OM	0		0		HF	0	0	0	0	2	0	0	0	0	0	2
	T. Folic acid 5mg OM	0		0			0	0	0	0	0	0	0	0	0	0	0
	T. Calcum carbonate 500mg OM	0	0	0	0		0	0	0	0	2	0	0	0	0	0	2	1.5
119	T. Amlodipine 10mg OM	0	0	0	0	HTN	0	0	0	0	0	0	0	0	0	0	0	0
120	T. Finasteride 5mg OD	0		0		BPH	0	0	0	0	0	0	0	1	0	0	1
	T. Alfuzosin HCL 10mg OD	0		1		BPH	0	0	0	0	0	0	0	1	0	0	1
	T. Metformin 500mg BD	0	0	0	0.333333	DM	0	0	0	0	0	0	0	0	0	0	0	0.666667
121	T. Gliclazude 30mg MR 2tab OM	0		0		DM	0	0	0	0	0	0	0	0	0	0	0
	T. Hydrochlorothiazide 5mg OM	0		0		Dyslipidemia	0	0	0	0	0	0	0	0	0	0	0
	T. Amlodipine 1mg 1/2 OM	0		0		HTN	0	0	0	0	2	0	0	0	0	0	2
	T. Simvastatin 10mg ON	0		0		Psychotic	0	0	0	0	2	0	0	0	0	0	2
	T. Rivotril 2mg ON	1		1			0	0	0	0	2	0	0	0	0	0	2
	T. Mianserin 10mg ON	1		1			0	0	0	0	2	0	0	0	0	0	2
	T. Apo-quetiapine 100mg 1/4 ON	1	0.428571	1	3		0	0	0	0	2	0	0	0	0	0	2	1.42857
122	T. Insulatard 10unit ON	0	0	0	0	DM	0	0	0	0	0	0	0	0	0	0	0	0
	T. Amlodipine 7.5mg OD	0		0		HTN	0	0	0	0	2	0	0	0	0	0	2
	T. Simvastatin 10mg ON	0		0		Dyslipidemia	0	0	0	0	2	0	0	0	0	0	2
	T. Rocaltriol 0.25mcg OD	0		0		Osteoporosis	0	0	0	0	0	0	0	0	0	0	0
	T. Calcium Carbonate 250g OD	0		0		Psychotic	0	0	0	0	2	0	0	0	0	0	2
	T. Fluoxamine 100mg ON	0	0	1	0.2		0	0	0	0	2	0	0	0	0	0	2	1.6
124	Cap. Calcitriol 0.25mcg	0		0		Osteoporosis	0	0	0	0	0	0	0	0	0	0	0
	Calcium carbonate 500mg TDS	0	0	0	0		0	0	0	0	0	0	0	0	0	0	0	0
125	Cap. Dexilant 60mg	0		0		Dyslipidemia	0	0	0	0	0	0	0	0	0	0	0
	T. Etoricoxib 90mg PRN	0		1			0	0	0	0	0	0	0	0	0	0	0
	T. Simvastatin 20mg 0N	0		0			0	0	0	0	2	0	0	0	0	0	2
	Vitamin D3 OM	0	0	0	0.25		0	0	0	0	0	0	0	0	0	0	0	0.5
126	Cap. Calcitriol 0.25mcg OD	0		0		Osteoporosis	0	0	0	0	0	0	0	0	0	0	0
	Calcum Carbonate 500mg OD	0		0		Asthma	0	0	0	0	2	0	0	0	0	0	2
	T. Prednisolone 5mg PRN	0		0		Dyslipidemia	0	0	0	0	0	0	0	0	0	0	0
	T. Montelukast sodium 10mg	0		0			0	0	0	0	2	0	0	0	0	0	2
	T. Simvastatin 40mg ON	0		0			0	0	0	0	0	0	0	0	0	0	0
	Symbicort 2 puff BD	0		0			0	0	0	0	0	0	0	0	0	0	0
	Glucosamine Sulphate + Chondroitin Sulphate	0		0			0	0	0	0	0	0	0	0	0	0	0
	MSM 500mg	0	0	0	0		0	0	0	0	0	0	0	0	0	0	0	0.5
127	T. Olanzepine 5mg OD	0	0	1	1	Psychotic	0	0	0	0	2	0	0	0	0	0	2	2
128	T. Pramipexole Dihydrochloride monohydrate 1.5mg OM	0		0		Parkinson	0	0	0	0	2	0	0	1	0	0	3
	Stalevo 200mg OM	0		1		Dyslipidemia	0	0	0	0	2	0	0	1	0	0	3
	T. Atorvastatin 40mg ON	0		0			0	0	0	0	0	0	0	0	0	1	1
	T. Benzhexol BD	1	0.25	0	0.25		0	0	0	0	2	2	0	0	0	0	4	2.75
129	T. Metformin 500mg BD	0		0		DM	0	0	0	0	2	0	0	0	0	0	2
	T. Frusemide 40mg 1/2 OM	0		0		HTN	0	0	0	0	2	0	0	0	0	0	2
	T. KCL 600mg 2 tab OM	0		0		Dyslipidemia	0	0	0	0	0	0	0	0	0	0	0
	T. Perindopril 4mg 2 tab OM	0		0			0	0	0	0	2	0	0	0	0	0	2
	T. Simvastatin 40mg 1/2 tab ON	0		0			0	0	0	0	2	0	0	0	0	0	2
	T. Amlodipine 5mg 1/2 tab OM	0	0	0	0		0	0	0	0	2	0	0	0	0	0	2	1.66667
130	T. Amlodipine 5mg 1/1/2 OM	0		0		HTN	0	0	0	0	2	0	0	0	0	0	2
	T. Metformin 500mg BD	0		0		DM	0	0	0	0	2	0	0	0	0	0	2
	T. Simvastatin 10mg ON	0		0		Dyslipidemia	0	0	0	0	2	0	0	0	0	0	2
	T. Gliclazide 80mg ON	0	0	0	0		0	0	0	0	2	0	0	0	0	0	2	2
131	T. Simvastatin 40mg ON	0		0		Dyslipidemia	0	0	0	0	0	0	0	0	0	0	0
	T. Aspirin 75mg od	0	0	0	0	CVD	0	0	0	0	0	0	0	0	0	0	0	0
132	T. Metformin 500mg BD	0		0		DM	0	0	0	0	2	0	0	0	0	0	2
	T. Amlodipine 4mg OD	0	0	0	0	HTN	0	0	0	0	2	0	0	0	0	0	2	2
133	T. Simvastatin 5mg ON	0		0		Dyslipidemia	0	0	0	0	0	0	0	0	0	0	0
	T. Metformin 500mg BD	0	0	0	0	DM	0	0	0	0	0	0	0	0	0	0	0	0
134	T. Amlodipine 8mg 1/2 OM	0		0		HTN	0	0	0	0	2	0	0	0	0	0	2
	T. Simvastatin 2mg ON	0	0	0	0	Dyslipidemia	0	0	0	0	2	0	0	0	0	0	2	2
135	T. Amlodipine 1mg OD	0		0		HTN	0	0	0	0	2	0	0	0	0	0	2
	T. Simvastatin 40mg OD	0		0		Dyslipidemia	0	0	0	0	2	0	0	0	0	0	2
	T. Bisprolol 2.5mg OD	0		0		HF	0	0	0	0	2	0	0	0	0	0	2
	T. Aspirin 75mg OD	0	0	0	0		0	0	0	0	2	0	0	0	0	0	2	2
136	T. Amllodipine 4mg OD	0		0		HTN	0	0	0	0	2	0	0	0	0	0	2
	T. Simvastatin 10mg ON	0		0		Dyslipidemia	0	0	0	0	2	0	0	0	0	0	2
	T. Gliclazide 80mg OD	0		0		DM	0	0	0	0	0	0	0	0	0	0	0
	T. Metformin 500mg BD	0	0	0	0		0	0	0	0	2	0	0	0	0	0	2	1.5
137	T. Simvastatin 10mg ON	0		0		Dyslipidemia	0	0	0	0	2	0	0	0	0	0	2
	T. Metformin 1gm BD	0		0		DM	0	0	0	0	0	0	0	0	0	0	0
	T. Calcium actate 300mg	0		0			0	0	0	0	2	0	0	0	0	0	2
	T. Amlodipine 4mg OD	0	0	0	0		0	0	0	0	2	0	0	0	0	0	2	1.5
138	T. Simvastatin 40mg ON	0		0		HTN	0	0	0	0	0	0	0	0	0	0	0
	T. Atenolol 100mg od	0		0		Dyslipidemia	0	0	0	0	0	0	0	0	0	0	0
	T. Calcium Carbonate 300mg OD	0		0		Osteoporosis	0	0	0	0	0	0	0	0	0	0	0
	Cap. Calcitriol 0.025mcg OM	0	0	0	0		0	0	0	0	0	0	0	0	0	0	0	0
139	T. Simvastatin 10mg ON	0		0		Dyslipidemia	0	0	0	0	2	0	0	0	0	0	2
	T. Amlodipine 4mg OM	0		0		DM	0	0	0	0	2	0	0	0	0	0	2
	T. Metformin 500mg BD	0		0		HTN	0	0	0	0	2	0	0	0	0	0	2
	T. Bisprolol Fumarate 2mg BD	0	0	0	0	HF	0	0	0	0	0	0	0	0	0	0	0	1.5
140	T. Metformin 1g BD	0		0		DM	0	0	0	0	0	0	0	0	0	0	0
	T. Aspirin 75mg OD	0		0		HTN	0	0	0	0	0	0	0	0	0	0	0
	T. Atenolol 25mg OD	0		0		HF	0	0	0	0	2	0	0	0	0	0	2
	Diamicron 40mg OD	0		0		Dyslipidemia	0	0	0	0	0	0	0	0	0	0	0
	T. Calcoum Lactate 300mg	0		0			0	0	0	0	2	0	0	0	0	0	2
	T. Simvastatin 400mg BD	0	0	0	0		0	0	0	0	0	0	0	0	0	0	0	0.666667
141	T. Amlodipine 8mg OD	0	0	0	0	HTN	0	0	0	0	0	0	0	0	0	0	0	0
142	T. Amlodipine 4mg OD	0		0		HTN	0	0	0	0	0	0	0	0	0	0	0
	T. Metformin 500mg BD	0	0	0	0	DM	0	0	0	0	0	0	0	0	0	0	0	0
143	T. Amlodipine 8mg OD	0		0		HTN	0	0	0	0	2	0	0	0	0	0	2
	T. Simvastatin 5mg ON	0	0	0	0	Dyslipidemia	0	0	0	0	0	0	0	0	0	0	0	1
144	T. Amlodipine 4mg OD	0	0	0	0	HTN	0	0	0	0	0	0	0	0	0	0	0	0
145	T. Amlodipine 10mg M	0		0		HTN	0	0	0	0	2	0	0	0	0	0	2
	T. Simvastatin 20mg ON	0		0		Dyslipidemia	0	0	0	0	0	0	0	0	0	0	0
	T. Pregabalin 150mg ON	0	0	0	0	Neuropathic pain	0	0	0	0	0	0	0	0	0	0	0	0.666667
146	T. Aspirin 150mg OD	0		0		HF	0	0	0	0	0	0	0	0	0	0	0
	t. Bisprolol 2.5mg OD	0		0		HTN	0	0	0	0	2	0	0	0	0	0	2
	T. Simvastatin 20mg ON	0		0		Dyslipidemia	0	0	0	0	0	0	0	0	0	0	0
	T. Amlodipine 5mg OD	0	0	0	0		0	0	0	0	0	0	0	0	0	0	0	0.5
147	T. Gemfibrozil 300mg OD	0		0		Dyslipidemia	0	0	0	0	0	0	0	0	0	0	0
	T. Amlodipine 10mg OD	0	0	0	0	HTN	0	0	0	0	0	0	0	0	0	0	0	0
148	T. Perindopril 8mg OD	0		0		HTN	0	0	0	0	2	0	0	0	0	0	2
	T. Metformin 250mg bd	0		0		DM	0	0	0	0	0	0	0	0	0	0	0
	T. Aspirin 75mg OD	0		0		Dyslipidemia	0	0	0	0	0	0	0	0	0	0	0
	T. Simvastatin 10mg ON	0		0			0	0	0	0	0	0	0	0	0	0	0
	T. Cacium Lactate 300mg	0	0	0	0		0	0	0	0	0	0	0	0	0	0	0	0.4
149	T. Simvastatin 10mg ON	0	0	0	0	Dyslipidemia		0	0	0	2	0	0	0	0	0	2	2
150	T. Amlodipine 8mg OD	0		0		HTN	0	0	0	0	2	0	0	0	0	0	2
	T. Simvastatin 4mg ON	0	0	0	0	Dyslipidemia	0	0	0	0	0	0	0	0	0	0	0	1
151	T. Amlodipine 5mg ON	0		0		HTN	0	0	0	0	0	0	0	0	0	0	0
	T. Prazosin 1mg ON	1		1		BPH	0	0	0	0	0	0	0	0	0	0	0
	T. Perindopril 8mg OD	0	0.333333	0	0.333333		0	0	0	0	2	0	0	0	0	0	2	0.666667
							36	63	28	30	612	46	31	14	12	41

## Sheet: PSQI
No	1	2	3	4	5a	5b	5c	5d	5e	5f	5g	5h	5i	5j	6	7	8	9
1	21		6	8	1	4	4	1	3	1	1	4	1	1	1	1	4	2
2	20.5	30	4.5	7.5	3	4	4	1	1	1	1	1	1		2	1	3	1
3	21		6	7	1	4	4	1	2	1	4	1	1	1	1	1	3	1
4	21.5	10	4	4.5	4	4	4	1	1	1	1	1	1	3	2	1	2	1
5	19	30	3.5	4.5	4	4	4	1	1	1	1	1	1		2	1	4	1
6	22	30	5.5	6.5	2	4	4	1	1	1	2	1	1		2	1	1	1
7	20		5	6	1	4	4	1	1	1	1	1	1		2	1	1	1
8	21.5	5	5	3	4	4	4	1	1	1	1	4	4	1	4	1	4	2
9	21		6	5.5	1	1	2	1	1	1	1	1	1	1	2	1	4	1
10	22		4.5	7	4	3	3	1	1	1	1	1	1	1	3	1	4	1
11	19.5		4	5	4	4	4	1	1	1	1	1	1	1	3	1	4	1
12	20.5		6	5	4	3	3	1	1	1	1	1	1	1	2	1	4	1
13	21	30	6	5	4	4	4	1	1	1	1	1	1	1	2	1	4	1
14	19	10	6.5	6.5	4	4	4	1	1	1	1	3	1	1	2	1	4	1
15	22	10	4	4.5	4	4	4	1	1	1	1	1	1	1	2	1	4	2
16	23	30	6.5	5.5	4	4	4	1	1	1	1	1	1	1	3	1	4	1
17	20	30	7	2	4	4	4	1	1	1	1	1	1	1	3	1	4	21
18	21	2	4.5	4	4	4	4	1	1	1	1	1	1	1	2	1	4	2
19	20.5		4.5	5.5	4	4	4	1	1	1	1	1	3	1	2	2	4	3
20	20.5		4.5	3.5	1	1	1	1	1	1	1	1	1	1	1	1	4	1
21	21		4.5	3.5	4	4	4	1	1	1	1	1	1	1	2	1	4	1
22	21.5		4.5	6.5	4	4	4	1	1	1	1	1	1	1	2	1	4	1
23	20.5		6.5	7.5	4	4	4	1	1	1	1	1	1	1	2	1	4	2
24	20	60	5.5	4.5	4	4	4	1	1	1	1	1	1	1	2	1	4	1
25	21		4.5	5	4	4	4	1	2	1	1	1	1	1	3	1	4	3
26	20		4.5	3.5	4	4	4	1	2	1	1	1	1	1	3	1	4	2
27	20.5		4.5	6	4	4	4	1	4	1	1	2	1		3	1	1	2
28	21		6.5	4.5	4	4	4	1	1	1	1	2	1	1	2	1	4	2
29	21	90	6	4.5	4	4	4	1	1	1	1	2	1	1	2	1	4	1
30	2.05	120	6.5	4.5	4	4	4	1	1	1	1	2	2	2	2	1	4	1
31	20.5	150	6.5	4.5	4	4	4	1	1	1	1	2	1	1	2	1	4	1
32	20.5	75	6	4.5	4	4	4	1	1	1	1	1	1	1	2	1	4	1
33	19	30	6.5	4.5	4	3	3	1	1	1	1	1	1	1	2	1	1	3
34	8.5	60	6	5.5	4	4	4	1	1	1	1	2	1	1	2	1	4	2
35	20.5	90	6	4.5	4	4	4	1	2	1	1	1	3	1	3	1	4	1
36	20	120	6	5.5	4	4	4	1	1	1	1	2	1	1	3	1	4	2
37	20.5	90	7	6	4	4	4	1	1	1	1	2	1	1	2	1	4	1
38	19.5	120	7	4	4	4	1	1	1	1	1	2	1	1	2	1	4	1
39	20	120	7	4.5	4	4	4	1	1	1	1	1	1	1	2	1	4	1
40	20	120	6	4.5	4	4	4	1	1	1	1	3	1	1	3	1	4	1
41	9.5		7	5.5	4	4	4	1	1	1	1	3	1	1	3	1	4	2
42	21	30	6	5.5	4	4	4	1	1	1	1	1	1	2	2	1	4	1
43	20.5	120	4.5	3.5	4	4	4	1	1	1	1	1	1	1	1	1	4	4
44	23	30	6.5	5.5	4	4	4	2	2	1	1	1	1	1	2	1	4	1
45	21.5	5	4.5	6	1	2	2	1	1	1	1	1	1	1	2	1	3	1
46	22	15	4	6	4	4	4	1	1	1	1	2	4	1	2	1	3	3
47	21.5	5	3.5	5	2	2	2	1	1	1	1	1	1	1	2	1	2	2
48	22	5	5	4.5	4	3	3	1	1	1	1	1	1	1	1	1	1	1
49	22		5.5	5	1	1	1	1	1	1	1	1	1	1	2	1	3	1
50	21	5	7	7.5	4	4	4	1	1	1	1	1	1	1	1	1	4	1
51	20.5	60	6.5	5	4	4	4	1	1	1	1	1	2	1	2	1	4	1
52	20.5	60	4.5	5	4	1	1	1	1	1					3	1	4	1
53	21	90	7.5	8	4	4	4	1	1	1	1	1	1	1	2	1	4	2
54	21	30	7.5	7.5	4	4	4	4	4	1	1	1	1	1	2	2	1	1
55	21	30	6	7	4	1	1	1	1	1	1	1	1	1	4	1	4	1
56	20.5	30	4.5	4.5	6	4	3	3	1	2	1	1	1	1	3	1	4	2
57	20	60	4.5	4.5	3	3	3	1	1	1	1	1	1	1	2	2	4	4
58	23	5	9	7.5	1	1	1	1	1	1	1	1	1	1	1	2	4	1
59	20	5	5.5	4.5	4	4	4	2	2	1	1	1	2	1	2	1	1	2
60	21	60	5	4.5	4	4	4	1	1	1	1	1	1	1	2	1	2	1
61	21	120	5	7	4	4	4	1	1	1	1	2	3	1	2	1	4	4
62	20.5	30	4.5	6.5	4	4	4	1	2	3	3	1	1	1	2	2	4	2
63	19	90	4.5	8	4	4	4	1	1	1	1	1	1	1	2	1	3	4
64	20	30	6.5	4.5	4	4	4	1	1	1	1	1	1	1	3	1	4	1
65	19	120	6	3.5	4	4	4	3	3	1	1	1	2	1	2	2	4	2
66	21	60	4.5	6.5	4	4	4	1	1	1	1	1	1	1	2	1	4	1
67	21.5	30	7.5	5.5	4	4	4	1	1	1	1	1	1	1	1	1	1	1
68	20.5	60	6.5	6	4	4	4	3	3	1	1	1	1	1	2	1	4	1
69	1	30	6	4.5	4	4	4	1	1	1	1	1	1	1	2	1	4	1
70	20.5	30	4.5	6.5	4	4	4	1	1	1	1	1	1	1	2	1	2	1
71	22.5	30	5	4.5	4	4	4	1	1	1	1	1	1	1	2	1	1	1
72	21	60	6.5	8.5	4	4	4	1	1	1	1	1	1	1	2	1	4	2
73	20	30	9	9	4	4	4	1	4	4	1	1	1	1	2	1	3	1
74	20	120	4	6.5	4	4	4	1	1	1	1	1	1	1	2	1	3	1
75	20.5	15	9	5.5	1	4	4	1	1	1	1	1	1	1	2	1	1	2
76	20.5	90	6.5	6	4	4	4	2	2	1	1	1	1	1	2	1	1	1
77	21.5	60	5.5	4.5	4	4	4	2	2	1	1	1	1	1	2	2	3	1
78	22	120	7.5	5.5	4	4	4	1	1	1	1	1	1	1	2	1	4	1
79	20.5	60	7.5	5.5	4	4	4	1	1	1	1	1	1	1	2	2	4	1
80	22	60	8	5.5	4	4	4	3	2	1	1	1	1	1	1	1	1	4
81	23	60	7.5	6.5	4	4	4	2	2	1	1	1	1	1	1	1	3	1
82	22.5	180	6.5	5.5	4	4	4	1	1	1	1	1	1	1	1	1	3	1
83	23	60	6.5	6.5	4	4	4	2	1	1	1	1	1	1	2	1	3	1
84	20	30	6	5.5	4	4	4	4	1	1	1	1	1	1	2	1	1	2
85	20	60	5	6	4	4	4	1	1	1	1	1	1	1	2	1	2	3
86	21.5	15	5.5	6	3	4	4	4	1	1	1	1	1	1	2	1	2	1
87	21	60	5.5	6	4	4	4	2	2	1	1	1	1	1	2	1	2	2
88	22	60	4	6	4	4	4	1	1	1	1	1	1	1	2	1	1	2
89	20	30	6	8	4	4	3	1	1	1	1	1	1	1	3	1	4	1
90	20	30	7.5	9	4	4	1	1	1	1	1	1	1	1	2	1	1	1
91	21	30	6.5	6	4	4	4	1	1	1	1	1	1	1	2	2	1	1
92	21	30	5	7	4	4	4	1	1	1	1	1	1	1	2	1	3	4
93	22	15	7	6	2	4	4	2	2	1	1	1	1	1	2	1	3	4
94	21.5	60	6	5.5	4	4	4	1	1	1	1	1	1	1	2	1	4	1
95	21	90	6	6	4	4	4	1	1	1	1	1	1	1	1	1	4	4
96	20.5	15	4.5	6	4	4	4	1	1	1	1	1	1	1	2	1	4	2
97	20.5	30	6.5	6	4	4	4	1	1	1	1	1	1	1	2	1	4	1
98	21	60	4.5	6	4	4	4	3	1	1	1	1	1	1	2	1	4	4
99	21	30	8	6	4	4	4	1	1	1	1	1	1	1	2	1	3	4
100	20	30	4	6	4	4	3	1	1	1	1	1	1	1	2	1	4	2
101	20	60	5	6.5	4	4	4	2	1	1	1	1	1	1	1	1	1	1
102	20	60	2.5	5	4	4	4	1	1	1	1	1	1	1	2	1	4	4
103	21	30	4	6	4	4	1	1	1	1	1	1	1	1	2	1	4	2
104	21	30	4.5	6	4	4	3	1	1	1	1	1	1	1	2	1	4	1
105	21.5	60	4.5	6	4	4	2	1	1	1	1	1	1	1	2	1	3	3
106	21.5	60	5.5	7.5	4	4	4	1	1	1	1	1	1	1	2	2	3	2
107	23	30	2.5	6	4	4	4	1	1	1	1	1	1	1	2	1	3	1
108	20.5	30	4.5	6	4	4	4	1	1	1	1	1	1	1	2	1	3	1
109	22	30	6.5	6	4	4	4	2	1	1	1	1	1	1	2	1	4	3
110	21	120	5.5	5.5	4	4	4	1	1	1	1	1	1	1	1	1	3	4
111	23	60	5.5	3.5	4	4	4	1	1	1	1	1	1	1	1	2	3	4
112	22	180	5.5	4	3	1	1	1	1	1	1	1	1	1	2	1	4	4
113	21	30	3	6	4	4	4	1	1	1	1	1	1	1	1	1	3	1
114	20	90	6	6	4	4	1	1	1	1	1	1	1	1	2	4	3	1
115	20	60	5	8	4	3	4	2	2	1	1	1	1	1	2	1	3	1
116	21.5	60	3.5	7	3	3	3	1	1	1	1	1	1	1	2	1	3	4
117	21.5	30	5.5	8	4	4	4	1	1	1	1	1	1	1	3	1	3	3
118	19.5	30	4	8	4	4	4	2	1	1	1	1	1	1	2	3	4	1
119	20.5	120	5.5	9	4	4	4	1	1	1	1	1	1	1	3	1	4	1
120	22	120	5	5.5	4	4	4	1	1	1	1	1	1	1	1	1	3	3
121	21.5	120	6.5	9	4	4	4	1	1	1	1	1	1	1	2	1	3	1
122	20.5	120	5.5	9	4	4	4	2	2	1	1	1	1	1	3	4	3	1
123	21.5	60	4	7	4	4	4	1	1	1	1	1	1	1	3	1	4	1
124	19.5	120	5.5	10	4	4	4	2	2	1	1	1	1	1	2	1	4	4
125	22	120	4.5	7	4	4	4	1	1	1	1	1	1	1	3	1	4	1
126	22.5	120	3.5	5	4	4	4	1	1	1	1	1	1	1	4	1	3	1
127	20.5	120	5.5	9	4	4	4	1	1	1	1	1	1	1	2	1	3	3
128	20.5	30	5	5.5	4	4	4	1	1	1	1	1	2	1	2	1	3	3
129	20.5	120	5.5	9	4	4	4	2	2	1	1	1	1	1	3	1	3	1
130	22.5	120	4.5	6	4	4	4	1	1	1	1	1	1	1	3	4	4	1
131	20.5	60	5	6	4	4	4	2	2	1	1	1	1	1	2	1	1	1
132	22.5	60	3.5	3.5	4	4	4	4	1	1	1	1	1	1	4	1	4	1
133	22.5	120	3.5	5	4	4	4	1	1	1	1	1	1	1	3	1	2	1
134	22.5	60	5.5	4.5	4	3	3	1	1	1	1	1	1	1	1	1	1	1
135	21	15	4.5	5.5	4	4	4	1	1	1	1	1	1	1	1	1	1	2
136	21.5	120	3.5	2.5	4	4	4	1	2	1	1	1	1	1	1	1	4	3
137	21.5	120	3.5	5.5	4	4	4	1	1	1	1	1	1	1	1	2	3	1
138	20	60	5	6	4	4	4	1	1	1	1	1	1	1	2	1	3	1
139	22.5	60	6.5	8	4	4	4	1	1	1	1	1	1	1	2	1	1	1
140	20.5	120	5.5	9	4	4	4	1	2	1	1	1	1	1	2	1	4	1
141	20	30	5.5	3.5	4	4	4	1	1	1	1	1	1	1	4	1	1	1
142	21.5	60	6	3.5	4	4	4	1	1	1	1	1	1	1	1	1	3	1
143	20.5	120	6	9.5	4	4	1	1	1	1	1	1	1	1	2	1	2	1
144	20.5	60	5.5	4.5	4	4	4	1	1	1	1	1	1	1	2	1	1	1
145	21.5	30	5.5	6	4	4	4	1	2	1	1	1	1	1	2	1	3	1
146	21	60	4.5	3.5	4	4	4	1	1	1	1	1	1	1	2	1	4	2
147	20.5	60	6	6	2	3	4	1	1	1	1	1	1	1	2	1	4	1
148	20	120	7	6	4	4	4	1	1	1	1	1	1	1	4	1	3	4
149	22.5	5	5.5	6	4	4	4	1	2	1	1	1	1	1	4	1	4	4
150	21.5	180	6.5	4.5	4	4	4	1	1	1	1	1	1	1	3	1	4	1
151	22	30	5.5	6	4	4	4	1	1	1	1	1	1	1	1	1	3	1
152	20	30	6	6	4	4	4	1	1	1	1	1	1	1	3	1	4	1
													1
	21.5	30	7.5	5.5	4	4	4	1	1	1	1	1	1	1	1	1	1	1
